# Supplementary material for: SRM dataset of the proteome of inactivated iron-sulfur cluster biogenesis regulator SufR in Synechocystis sp. PCC 6803
Source: Data Brief. 2017 Mar 11;11:572–5. doi: 10.1016/j.dib.2017.03.012 (PMC5358945; doi:10.1016/j.dib.2017.03.012)
Supplement: Supplementary file 1 — Supplementary material Table 1. iRT values of the peptides which were not described in [5]. [file mmc1.xlsx]

## Sheet: iRT values
Protein	Peptide	iRT value
Slr2067	SIVNADAEAR	-11.53
Sll1031	SAVAHQTGNLAGDSANQLR	1.4
Sll0542	SLASGQEISGDTSTLEDR	25.84
Slr1963	GVTEPAEDGFTQIK	33.43
Slr2136	EGYSDQEFAEIGEK	39.4
Sll1525	GHTYEDILASINAR	69.28
