# Supplementary material for: SRM dataset of the proteome of inactivated iron-sulfur cluster biogenesis regulator SufR in Synechocystis sp. PCC 6803
Source: Data Brief. 2017 Mar 11;11:572–5. doi: 10.1016/j.dib.2017.03.012 (PMC5358945; doi:10.1016/j.dib.2017.03.012)
Supplement: Supplementary file 2 — Supplementary material Table 2. MSstats input file. [file mmc2.csv]

ProteinName	PeptideSequence	PrecursorCharge	FragmentIon	ProductCharge	IsotopeLabelType	Condition	BioReplicate	Run	Intensity	Standard Type
sll0088	EDILCYLLK	2	y6	1	light	Fe_CS_OD1	1	140405_wt+Fe1.raw	3794
sll0088	EDILCYLLK	2	y6	1	light	Fe_CS_OD1	2	140405_wt+Fe2.raw	3914
sll0088	EDILCYLLK	2	y6	1	light	Fe_CS_OD1	3	140405_wt+Fe3.raw	3066
sll0088	EDILCYLLK	2	y6	1	light	noFe_CS_OD1	4	140405_wt-Fe1.raw	13333
sll0088	EDILCYLLK	2	y6	1	light	noFe_CS_OD1	5	140405_wt-Fe2.raw	16701
sll0088	EDILCYLLK	2	y6	1	light	noFe_CS_OD1	6	140405_wt-Fe3.raw	17805
sll0088	EDILCYLLK	2	y6	1	light	Stat_noFe_CS	7	140405_wt-Long1.raw	31974
sll0088	EDILCYLLK	2	y6	1	light	Stat_noFe_CS	8	140405_wt-Long2.raw	15336
sll0088	EDILCYLLK	2	y6	1	light	Stat_noFe_CS	9	140405_wt-Long3.raw	13031
sll0088	EDILCYLLK	2	y6	1	light	Fe_dSufR_OD1	10	140405_SufR+Fe1.raw	997
sll0088	EDILCYLLK	2	y6	1	light	Fe_dSufR_OD1	11	140405_SufR+Fe2.raw	814
sll0088	EDILCYLLK	2	y6	1	light	Fe_dSufR_OD1	12	140405_SufR+Fe3.raw	1017
sll0088	EDILCYLLK	2	y6	1	light	noFe_dSufR_OD1	13	140405_SufR-Fe1.raw	1170
sll0088	EDILCYLLK	2	y6	1	light	noFe_dSufR_OD1	14	140405_SufR-Fe2.raw	1875
sll0088	EDILCYLLK	2	y6	1	light	noFe_dSufR_OD1	15	140405_SufR-Fe3.raw	2603
sll0088	EDILCYLLK	2	y6	1	light	Stat_noFe_dSufR	16	140405_SufR_Long1.raw	777
sll0088	EDILCYLLK	2	y6	1	light	Stat_noFe_dSufR	17	140405_SufR_Long2.raw	1338
sll0088	EDILCYLLK	2	y6	1	light	Stat_noFe_dSufR	18	140405_SufR_Long3.raw	837
sll0088	EDILCYLLK	2	y5	1	light	Fe_CS_OD1	1	140405_wt+Fe1.raw	6553
sll0088	EDILCYLLK	2	y5	1	light	Fe_CS_OD1	2	140405_wt+Fe2.raw	6104
sll0088	EDILCYLLK	2	y5	1	light	Fe_CS_OD1	3	140405_wt+Fe3.raw	5454
sll0088	EDILCYLLK	2	y5	1	light	noFe_CS_OD1	4	140405_wt-Fe1.raw	25354
sll0088	EDILCYLLK	2	y5	1	light	noFe_CS_OD1	5	140405_wt-Fe2.raw	27224
sll0088	EDILCYLLK	2	y5	1	light	noFe_CS_OD1	6	140405_wt-Fe3.raw	27220
sll0088	EDILCYLLK	2	y5	1	light	Stat_noFe_CS	7	140405_wt-Long1.raw	46528
sll0088	EDILCYLLK	2	y5	1	light	Stat_noFe_CS	8	140405_wt-Long2.raw	27913
sll0088	EDILCYLLK	2	y5	1	light	Stat_noFe_CS	9	140405_wt-Long3.raw	21195
sll0088	EDILCYLLK	2	y5	1	light	Fe_dSufR_OD1	10	140405_SufR+Fe1.raw	2193
sll0088	EDILCYLLK	2	y5	1	light	Fe_dSufR_OD1	11	140405_SufR+Fe2.raw	1196
sll0088	EDILCYLLK	2	y5	1	light	Fe_dSufR_OD1	12	140405_SufR+Fe3.raw	2462
sll0088	EDILCYLLK	2	y5	1	light	noFe_dSufR_OD1	13	140405_SufR-Fe1.raw	2848
sll0088	EDILCYLLK	2	y5	1	light	noFe_dSufR_OD1	14	140405_SufR-Fe2.raw	2985
sll0088	EDILCYLLK	2	y5	1	light	noFe_dSufR_OD1	15	140405_SufR-Fe3.raw	3361
sll0088	EDILCYLLK	2	y5	1	light	Stat_noFe_dSufR	16	140405_SufR_Long1.raw	2094
sll0088	EDILCYLLK	2	y5	1	light	Stat_noFe_dSufR	17	140405_SufR_Long2.raw	2862
sll0088	EDILCYLLK	2	y5	1	light	Stat_noFe_dSufR	18	140405_SufR_Long3.raw	990
sll0088	EDILCYLLK	2	y4	1	light	Fe_CS_OD1	1	140405_wt+Fe1.raw	2762
sll0088	EDILCYLLK	2	y4	1	light	Fe_CS_OD1	2	140405_wt+Fe2.raw	1842
sll0088	EDILCYLLK	2	y4	1	light	Fe_CS_OD1	3	140405_wt+Fe3.raw	1309
sll0088	EDILCYLLK	2	y4	1	light	noFe_CS_OD1	4	140405_wt-Fe1.raw	9876
sll0088	EDILCYLLK	2	y4	1	light	noFe_CS_OD1	5	140405_wt-Fe2.raw	10524
sll0088	EDILCYLLK	2	y4	1	light	noFe_CS_OD1	6	140405_wt-Fe3.raw	11718
sll0088	EDILCYLLK	2	y4	1	light	Stat_noFe_CS	7	140405_wt-Long1.raw	17932
sll0088	EDILCYLLK	2	y4	1	light	Stat_noFe_CS	8	140405_wt-Long2.raw	8367
sll0088	EDILCYLLK	2	y4	1	light	Stat_noFe_CS	9	140405_wt-Long3.raw	8394
sll0088	EDILCYLLK	2	y4	1	light	Fe_dSufR_OD1	10	140405_SufR+Fe1.raw	1134
sll0088	EDILCYLLK	2	y4	1	light	Fe_dSufR_OD1	11	140405_SufR+Fe2.raw	769
sll0088	EDILCYLLK	2	y4	1	light	Fe_dSufR_OD1	12	140405_SufR+Fe3.raw	891
sll0088	EDILCYLLK	2	y4	1	light	noFe_dSufR_OD1	13	140405_SufR-Fe1.raw	833
sll0088	EDILCYLLK	2	y4	1	light	noFe_dSufR_OD1	14	140405_SufR-Fe2.raw	1197
sll0088	EDILCYLLK	2	y4	1	light	noFe_dSufR_OD1	15	140405_SufR-Fe3.raw	1643
sll0088	EDILCYLLK	2	y4	1	light	Stat_noFe_dSufR	16	140405_SufR_Long1.raw	922
sll0088	EDILCYLLK	2	y4	1	light	Stat_noFe_dSufR	17	140405_SufR_Long2.raw	904
sll0088	EDILCYLLK	2	y4	1	light	Stat_noFe_dSufR	18	140405_SufR_Long3.raw	753
sll0088	DLENDGLIEHQQER	3	y7	1	light	Fe_CS_OD1	1	140405_wt+Fe1.raw	776
sll0088	DLENDGLIEHQQER	3	y7	1	light	Fe_CS_OD1	2	140405_wt+Fe2.raw	1154
sll0088	DLENDGLIEHQQER	3	y7	1	light	Fe_CS_OD1	3	140405_wt+Fe3.raw	358
sll0088	DLENDGLIEHQQER	3	y7	1	light	noFe_CS_OD1	4	140405_wt-Fe1.raw	2695
sll0088	DLENDGLIEHQQER	3	y7	1	light	noFe_CS_OD1	5	140405_wt-Fe2.raw	2418
sll0088	DLENDGLIEHQQER	3	y7	1	light	noFe_CS_OD1	6	140405_wt-Fe3.raw	2857
sll0088	DLENDGLIEHQQER	3	y7	1	light	Stat_noFe_CS	7	140405_wt-Long1.raw	3887
sll0088	DLENDGLIEHQQER	3	y7	1	light	Stat_noFe_CS	8	140405_wt-Long2.raw	4431
sll0088	DLENDGLIEHQQER	3	y7	1	light	Stat_noFe_CS	9	140405_wt-Long3.raw	4029
sll0088	DLENDGLIEHQQER	3	y7	1	light	Fe_dSufR_OD1	10	140405_SufR+Fe1.raw	128
sll0088	DLENDGLIEHQQER	3	y7	1	light	Fe_dSufR_OD1	11	140405_SufR+Fe2.raw	8
sll0088	DLENDGLIEHQQER	3	y7	1	light	Fe_dSufR_OD1	12	140405_SufR+Fe3.raw	17
sll0088	DLENDGLIEHQQER	3	y7	1	light	noFe_dSufR_OD1	13	140405_SufR-Fe1.raw	265
sll0088	DLENDGLIEHQQER	3	y7	1	light	noFe_dSufR_OD1	14	140405_SufR-Fe2.raw	95
sll0088	DLENDGLIEHQQER	3	y7	1	light	noFe_dSufR_OD1	15	140405_SufR-Fe3.raw	233
sll0088	DLENDGLIEHQQER	3	y7	1	light	Stat_noFe_dSufR	16	140405_SufR_Long1.raw	508
sll0088	DLENDGLIEHQQER	3	y7	1	light	Stat_noFe_dSufR	17	140405_SufR_Long2.raw	484
sll0088	DLENDGLIEHQQER	3	y7	1	light	Stat_noFe_dSufR	18	140405_SufR_Long3.raw	564
sll0088	DLENDGLIEHQQER	3	y6	1	light	Fe_CS_OD1	1	140405_wt+Fe1.raw	1435
sll0088	DLENDGLIEHQQER	3	y6	1	light	Fe_CS_OD1	2	140405_wt+Fe2.raw	1387
sll0088	DLENDGLIEHQQER	3	y6	1	light	Fe_CS_OD1	3	140405_wt+Fe3.raw	1239
sll0088	DLENDGLIEHQQER	3	y6	1	light	noFe_CS_OD1	4	140405_wt-Fe1.raw	5255
sll0088	DLENDGLIEHQQER	3	y6	1	light	noFe_CS_OD1	5	140405_wt-Fe2.raw	5064
sll0088	DLENDGLIEHQQER	3	y6	1	light	noFe_CS_OD1	6	140405_wt-Fe3.raw	4633
sll0088	DLENDGLIEHQQER	3	y6	1	light	Stat_noFe_CS	7	140405_wt-Long1.raw	8024
sll0088	DLENDGLIEHQQER	3	y6	1	light	Stat_noFe_CS	8	140405_wt-Long2.raw	9173
sll0088	DLENDGLIEHQQER	3	y6	1	light	Stat_noFe_CS	9	140405_wt-Long3.raw	6125
sll0088	DLENDGLIEHQQER	3	y6	1	light	Fe_dSufR_OD1	10	140405_SufR+Fe1.raw	737
sll0088	DLENDGLIEHQQER	3	y6	1	light	Fe_dSufR_OD1	11	140405_SufR+Fe2.raw	42
sll0088	DLENDGLIEHQQER	3	y6	1	light	Fe_dSufR_OD1	12	140405_SufR+Fe3.raw	266
sll0088	DLENDGLIEHQQER	3	y6	1	light	noFe_dSufR_OD1	13	140405_SufR-Fe1.raw	729
sll0088	DLENDGLIEHQQER	3	y6	1	light	noFe_dSufR_OD1	14	140405_SufR-Fe2.raw	156
sll0088	DLENDGLIEHQQER	3	y6	1	light	noFe_dSufR_OD1	15	140405_SufR-Fe3.raw	802
sll0088	DLENDGLIEHQQER	3	y6	1	light	Stat_noFe_dSufR	16	140405_SufR_Long1.raw	850
sll0088	DLENDGLIEHQQER	3	y6	1	light	Stat_noFe_dSufR	17	140405_SufR_Long2.raw	780
sll0088	DLENDGLIEHQQER	3	y6	1	light	Stat_noFe_dSufR	18	140405_SufR_Long3.raw	1189
sll0088	DLENDGLIEHQQER	3	y5	1	light	Fe_CS_OD1	1	140405_wt+Fe1.raw	1137
sll0088	DLENDGLIEHQQER	3	y5	1	light	Fe_CS_OD1	2	140405_wt+Fe2.raw	1165
sll0088	DLENDGLIEHQQER	3	y5	1	light	Fe_CS_OD1	3	140405_wt+Fe3.raw	1549
sll0088	DLENDGLIEHQQER	3	y5	1	light	noFe_CS_OD1	4	140405_wt-Fe1.raw	3819
sll0088	DLENDGLIEHQQER	3	y5	1	light	noFe_CS_OD1	5	140405_wt-Fe2.raw	4554
sll0088	DLENDGLIEHQQER	3	y5	1	light	noFe_CS_OD1	6	140405_wt-Fe3.raw	5190
sll0088	DLENDGLIEHQQER	3	y5	1	light	Stat_noFe_CS	7	140405_wt-Long1.raw	8292
sll0088	DLENDGLIEHQQER	3	y5	1	light	Stat_noFe_CS	8	140405_wt-Long2.raw	6140
sll0088	DLENDGLIEHQQER	3	y5	1	light	Stat_noFe_CS	9	140405_wt-Long3.raw	6945
sll0088	DLENDGLIEHQQER	3	y5	1	light	Fe_dSufR_OD1	10	140405_SufR+Fe1.raw	689
sll0088	DLENDGLIEHQQER	3	y5	1	light	Fe_dSufR_OD1	11	140405_SufR+Fe2.raw	94
sll0088	DLENDGLIEHQQER	3	y5	1	light	Fe_dSufR_OD1	12	140405_SufR+Fe3.raw	469
sll0088	DLENDGLIEHQQER	3	y5	1	light	noFe_dSufR_OD1	13	140405_SufR-Fe1.raw	373
sll0088	DLENDGLIEHQQER	3	y5	1	light	noFe_dSufR_OD1	14	140405_SufR-Fe2.raw	379
sll0088	DLENDGLIEHQQER	3	y5	1	light	noFe_dSufR_OD1	15	140405_SufR-Fe3.raw	337
sll0088	DLENDGLIEHQQER	3	y5	1	light	Stat_noFe_dSufR	16	140405_SufR_Long1.raw	1326
sll0088	DLENDGLIEHQQER	3	y5	1	light	Stat_noFe_dSufR	17	140405_SufR_Long2.raw	1074
sll0088	DLENDGLIEHQQER	3	y5	1	light	Stat_noFe_dSufR	18	140405_SufR_Long3.raw	1012
slr0148	LDPIDLK	2	y6	1	light	Fe_CS_OD1	1	140404_wt+Fe1.raw	58756
slr0148	LDPIDLK	2	y6	1	light	Fe_CS_OD1	2	140404_wt+Fe2.raw	65223
slr0148	LDPIDLK	2	y6	1	light	Fe_CS_OD1	3	140404_wt+Fe3.raw	58933
slr0148	LDPIDLK	2	y6	1	light	noFe_CS_OD1	4	140404_wt-Fe1.raw	37883
slr0148	LDPIDLK	2	y6	1	light	noFe_CS_OD1	5	140404_wt-Fe2.raw	35977
slr0148	LDPIDLK	2	y6	1	light	noFe_CS_OD1	6	140404_wt-Fe3.raw	33436
slr0148	LDPIDLK	2	y6	1	light	Stat_noFe_CS	7	140404_wt-Long1.raw	40757
slr0148	LDPIDLK	2	y6	1	light	Stat_noFe_CS	8	140404_wt-Long2.raw	42922
slr0148	LDPIDLK	2	y6	1	light	Stat_noFe_CS	9	140404_wt-Long3.raw	39847
slr0148	LDPIDLK	2	y6	1	light	Fe_dSufR_OD1	10	140404_SufR+Fe1.raw	75336
slr0148	LDPIDLK	2	y6	1	light	Fe_dSufR_OD1	11	140404_SufR+Fe2.raw	59696
slr0148	LDPIDLK	2	y6	1	light	Fe_dSufR_OD1	12	140404_SufR+Fe3.raw	75160
slr0148	LDPIDLK	2	y6	1	light	noFe_dSufR_OD1	13	140404_SufR-Fe1.raw	51113
slr0148	LDPIDLK	2	y6	1	light	noFe_dSufR_OD1	14	140404_SufR-Fe2.raw	45688
slr0148	LDPIDLK	2	y6	1	light	noFe_dSufR_OD1	15	140404_SufR-Fe3.raw	45972
slr0148	LDPIDLK	2	y6	1	light	Stat_noFe_dSufR	16	140404_SufR_Long1.raw	50660
slr0148	LDPIDLK	2	y6	1	light	Stat_noFe_dSufR	17	140404_SufR_Long2.raw	52945
slr0148	LDPIDLK	2	y6	1	light	Stat_noFe_dSufR	18	140404_SufR_Long3.raw	45490
slr0148	LDPIDLK	2	y5	1	light	Fe_CS_OD1	1	140404_wt+Fe1.raw	891473
slr0148	LDPIDLK	2	y5	1	light	Fe_CS_OD1	2	140404_wt+Fe2.raw	888465
slr0148	LDPIDLK	2	y5	1	light	Fe_CS_OD1	3	140404_wt+Fe3.raw	848895
slr0148	LDPIDLK	2	y5	1	light	noFe_CS_OD1	4	140404_wt-Fe1.raw	476397
slr0148	LDPIDLK	2	y5	1	light	noFe_CS_OD1	5	140404_wt-Fe2.raw	523194
slr0148	LDPIDLK	2	y5	1	light	noFe_CS_OD1	6	140404_wt-Fe3.raw	487305
slr0148	LDPIDLK	2	y5	1	light	Stat_noFe_CS	7	140404_wt-Long1.raw	498265
slr0148	LDPIDLK	2	y5	1	light	Stat_noFe_CS	8	140404_wt-Long2.raw	513287
slr0148	LDPIDLK	2	y5	1	light	Stat_noFe_CS	9	140404_wt-Long3.raw	520046
slr0148	LDPIDLK	2	y5	1	light	Fe_dSufR_OD1	10	140404_SufR+Fe1.raw	1050071
slr0148	LDPIDLK	2	y5	1	light	Fe_dSufR_OD1	11	140404_SufR+Fe2.raw	825479
slr0148	LDPIDLK	2	y5	1	light	Fe_dSufR_OD1	12	140404_SufR+Fe3.raw	1045320
slr0148	LDPIDLK	2	y5	1	light	noFe_dSufR_OD1	13	140404_SufR-Fe1.raw	573302
slr0148	LDPIDLK	2	y5	1	light	noFe_dSufR_OD1	14	140404_SufR-Fe2.raw	600852
slr0148	LDPIDLK	2	y5	1	light	noFe_dSufR_OD1	15	140404_SufR-Fe3.raw	589883
slr0148	LDPIDLK	2	y5	1	light	Stat_noFe_dSufR	16	140404_SufR_Long1.raw	683768
slr0148	LDPIDLK	2	y5	1	light	Stat_noFe_dSufR	17	140404_SufR_Long2.raw	636508
slr0148	LDPIDLK	2	y5	1	light	Stat_noFe_dSufR	18	140404_SufR_Long3.raw	595190
slr0148	LDPIDLK	2	b5	1	light	Fe_CS_OD1	1	140404_wt+Fe1.raw	15461
slr0148	LDPIDLK	2	b5	1	light	Fe_CS_OD1	2	140404_wt+Fe2.raw	15565
slr0148	LDPIDLK	2	b5	1	light	Fe_CS_OD1	3	140404_wt+Fe3.raw	16328
slr0148	LDPIDLK	2	b5	1	light	noFe_CS_OD1	4	140404_wt-Fe1.raw	9989
slr0148	LDPIDLK	2	b5	1	light	noFe_CS_OD1	5	140404_wt-Fe2.raw	8465
slr0148	LDPIDLK	2	b5	1	light	noFe_CS_OD1	6	140404_wt-Fe3.raw	9519
slr0148	LDPIDLK	2	b5	1	light	Stat_noFe_CS	7	140404_wt-Long1.raw	11118
slr0148	LDPIDLK	2	b5	1	light	Stat_noFe_CS	8	140404_wt-Long2.raw	10392
slr0148	LDPIDLK	2	b5	1	light	Stat_noFe_CS	9	140404_wt-Long3.raw	8778
slr0148	LDPIDLK	2	b5	1	light	Fe_dSufR_OD1	10	140404_SufR+Fe1.raw	14432
slr0148	LDPIDLK	2	b5	1	light	Fe_dSufR_OD1	11	140404_SufR+Fe2.raw	13624
slr0148	LDPIDLK	2	b5	1	light	Fe_dSufR_OD1	12	140404_SufR+Fe3.raw	16594
slr0148	LDPIDLK	2	b5	1	light	noFe_dSufR_OD1	13	140404_SufR-Fe1.raw	8452
slr0148	LDPIDLK	2	b5	1	light	noFe_dSufR_OD1	14	140404_SufR-Fe2.raw	10639
slr0148	LDPIDLK	2	b5	1	light	noFe_dSufR_OD1	15	140404_SufR-Fe3.raw	11714
slr0148	LDPIDLK	2	b5	1	light	Stat_noFe_dSufR	16	140404_SufR_Long1.raw	13505
slr0148	LDPIDLK	2	b5	1	light	Stat_noFe_dSufR	17	140404_SufR_Long2.raw	10863
slr0148	LDPIDLK	2	b5	1	light	Stat_noFe_dSufR	18	140404_SufR_Long3.raw	12471
slr0148	TLEVITTHNR	3	y6	1	light	Fe_CS_OD1	1	140404_wt+Fe1.raw	71971
slr0148	TLEVITTHNR	3	y6	1	light	Fe_CS_OD1	2	140404_wt+Fe2.raw	75699
slr0148	TLEVITTHNR	3	y6	1	light	Fe_CS_OD1	3	140404_wt+Fe3.raw	67145
slr0148	TLEVITTHNR	3	y6	1	light	noFe_CS_OD1	4	140404_wt-Fe1.raw	39822
slr0148	TLEVITTHNR	3	y6	1	light	noFe_CS_OD1	5	140404_wt-Fe2.raw	43515
slr0148	TLEVITTHNR	3	y6	1	light	noFe_CS_OD1	6	140404_wt-Fe3.raw	41734
slr0148	TLEVITTHNR	3	y6	1	light	Stat_noFe_CS	7	140404_wt-Long1.raw	37357
slr0148	TLEVITTHNR	3	y6	1	light	Stat_noFe_CS	8	140404_wt-Long2.raw	38240
slr0148	TLEVITTHNR	3	y6	1	light	Stat_noFe_CS	9	140404_wt-Long3.raw	39859
slr0148	TLEVITTHNR	3	y6	1	light	Fe_dSufR_OD1	10	140404_SufR+Fe1.raw	85568
slr0148	TLEVITTHNR	3	y6	1	light	Fe_dSufR_OD1	11	140404_SufR+Fe2.raw	70848
slr0148	TLEVITTHNR	3	y6	1	light	Fe_dSufR_OD1	12	140404_SufR+Fe3.raw	93391
slr0148	TLEVITTHNR	3	y6	1	light	noFe_dSufR_OD1	13	140404_SufR-Fe1.raw	50277
slr0148	TLEVITTHNR	3	y6	1	light	noFe_dSufR_OD1	14	140404_SufR-Fe2.raw	50269
slr0148	TLEVITTHNR	3	y6	1	light	noFe_dSufR_OD1	15	140404_SufR-Fe3.raw	54369
slr0148	TLEVITTHNR	3	y6	1	light	Stat_noFe_dSufR	16	140404_SufR_Long1.raw	46612
slr0148	TLEVITTHNR	3	y6	1	light	Stat_noFe_dSufR	17	140404_SufR_Long2.raw	51563
slr0148	TLEVITTHNR	3	y6	1	light	Stat_noFe_dSufR	18	140404_SufR_Long3.raw	43834
slr0148	TLEVITTHNR	3	y5	1	light	Fe_CS_OD1	1	140404_wt+Fe1.raw	149794
slr0148	TLEVITTHNR	3	y5	1	light	Fe_CS_OD1	2	140404_wt+Fe2.raw	161593
slr0148	TLEVITTHNR	3	y5	1	light	Fe_CS_OD1	3	140404_wt+Fe3.raw	149159
slr0148	TLEVITTHNR	3	y5	1	light	noFe_CS_OD1	4	140404_wt-Fe1.raw	83673
slr0148	TLEVITTHNR	3	y5	1	light	noFe_CS_OD1	5	140404_wt-Fe2.raw	91662
slr0148	TLEVITTHNR	3	y5	1	light	noFe_CS_OD1	6	140404_wt-Fe3.raw	92529
slr0148	TLEVITTHNR	3	y5	1	light	Stat_noFe_CS	7	140404_wt-Long1.raw	81412
slr0148	TLEVITTHNR	3	y5	1	light	Stat_noFe_CS	8	140404_wt-Long2.raw	84917
slr0148	TLEVITTHNR	3	y5	1	light	Stat_noFe_CS	9	140404_wt-Long3.raw	84582
slr0148	TLEVITTHNR	3	y5	1	light	Fe_dSufR_OD1	10	140404_SufR+Fe1.raw	186198
slr0148	TLEVITTHNR	3	y5	1	light	Fe_dSufR_OD1	11	140404_SufR+Fe2.raw	153984
slr0148	TLEVITTHNR	3	y5	1	light	Fe_dSufR_OD1	12	140404_SufR+Fe3.raw	188992
slr0148	TLEVITTHNR	3	y5	1	light	noFe_dSufR_OD1	13	140404_SufR-Fe1.raw	105679
slr0148	TLEVITTHNR	3	y5	1	light	noFe_dSufR_OD1	14	140404_SufR-Fe2.raw	113240
slr0148	TLEVITTHNR	3	y5	1	light	noFe_dSufR_OD1	15	140404_SufR-Fe3.raw	116032
slr0148	TLEVITTHNR	3	y5	1	light	Stat_noFe_dSufR	16	140404_SufR_Long1.raw	109870
slr0148	TLEVITTHNR	3	y5	1	light	Stat_noFe_dSufR	17	140404_SufR_Long2.raw	107794
slr0148	TLEVITTHNR	3	y5	1	light	Stat_noFe_dSufR	18	140404_SufR_Long3.raw	80455
slr0148	TLEVITTHNR	3	y4	1	light	Fe_CS_OD1	1	140404_wt+Fe1.raw	83543
slr0148	TLEVITTHNR	3	y4	1	light	Fe_CS_OD1	2	140404_wt+Fe2.raw	83487
slr0148	TLEVITTHNR	3	y4	1	light	Fe_CS_OD1	3	140404_wt+Fe3.raw	78994
slr0148	TLEVITTHNR	3	y4	1	light	noFe_CS_OD1	4	140404_wt-Fe1.raw	42576
slr0148	TLEVITTHNR	3	y4	1	light	noFe_CS_OD1	5	140404_wt-Fe2.raw	46211
slr0148	TLEVITTHNR	3	y4	1	light	noFe_CS_OD1	6	140404_wt-Fe3.raw	48267
slr0148	TLEVITTHNR	3	y4	1	light	Stat_noFe_CS	7	140404_wt-Long1.raw	41991
slr0148	TLEVITTHNR	3	y4	1	light	Stat_noFe_CS	8	140404_wt-Long2.raw	45454
slr0148	TLEVITTHNR	3	y4	1	light	Stat_noFe_CS	9	140404_wt-Long3.raw	43598
slr0148	TLEVITTHNR	3	y4	1	light	Fe_dSufR_OD1	10	140404_SufR+Fe1.raw	88425
slr0148	TLEVITTHNR	3	y4	1	light	Fe_dSufR_OD1	11	140404_SufR+Fe2.raw	73671
slr0148	TLEVITTHNR	3	y4	1	light	Fe_dSufR_OD1	12	140404_SufR+Fe3.raw	92632
slr0148	TLEVITTHNR	3	y4	1	light	noFe_dSufR_OD1	13	140404_SufR-Fe1.raw	52338
slr0148	TLEVITTHNR	3	y4	1	light	noFe_dSufR_OD1	14	140404_SufR-Fe2.raw	56143
slr0148	TLEVITTHNR	3	y4	1	light	noFe_dSufR_OD1	15	140404_SufR-Fe3.raw	58345
slr0148	TLEVITTHNR	3	y4	1	light	Stat_noFe_dSufR	16	140404_SufR_Long1.raw	52394
slr0148	TLEVITTHNR	3	y4	1	light	Stat_noFe_dSufR	17	140404_SufR_Long2.raw	57445
slr0148	TLEVITTHNR	3	y4	1	light	Stat_noFe_dSufR	18	140404_SufR_Long3.raw	47066
slr0148	DGSILVEK	2	y6	1	light	Fe_CS_OD1	1	140404_wt+Fe1.raw	129408
slr0148	DGSILVEK	2	y6	1	light	Fe_CS_OD1	2	140404_wt+Fe2.raw	121951
slr0148	DGSILVEK	2	y6	1	light	Fe_CS_OD1	3	140404_wt+Fe3.raw	111937
slr0148	DGSILVEK	2	y6	1	light	noFe_CS_OD1	4	140404_wt-Fe1.raw	60391
slr0148	DGSILVEK	2	y6	1	light	noFe_CS_OD1	5	140404_wt-Fe2.raw	68354
slr0148	DGSILVEK	2	y6	1	light	noFe_CS_OD1	6	140404_wt-Fe3.raw	63329
slr0148	DGSILVEK	2	y6	1	light	Stat_noFe_CS	7	140404_wt-Long1.raw	44409
slr0148	DGSILVEK	2	y6	1	light	Stat_noFe_CS	8	140404_wt-Long2.raw	50073
slr0148	DGSILVEK	2	y6	1	light	Stat_noFe_CS	9	140404_wt-Long3.raw	50938
slr0148	DGSILVEK	2	y6	1	light	Fe_dSufR_OD1	10	140404_SufR+Fe1.raw	105458
slr0148	DGSILVEK	2	y6	1	light	Fe_dSufR_OD1	11	140404_SufR+Fe2.raw	69440
slr0148	DGSILVEK	2	y6	1	light	Fe_dSufR_OD1	12	140404_SufR+Fe3.raw	138085
slr0148	DGSILVEK	2	y6	1	light	noFe_dSufR_OD1	13	140404_SufR-Fe1.raw	77686
slr0148	DGSILVEK	2	y6	1	light	noFe_dSufR_OD1	14	140404_SufR-Fe2.raw	78231
slr0148	DGSILVEK	2	y6	1	light	noFe_dSufR_OD1	15	140404_SufR-Fe3.raw	80395
slr0148	DGSILVEK	2	y6	1	light	Stat_noFe_dSufR	16	140404_SufR_Long1.raw	62936
slr0148	DGSILVEK	2	y6	1	light	Stat_noFe_dSufR	17	140404_SufR_Long2.raw	63951
slr0148	DGSILVEK	2	y6	1	light	Stat_noFe_dSufR	18	140404_SufR_Long3.raw	57466
slr0148	DGSILVEK	2	y5	1	light	Fe_CS_OD1	1	140404_wt+Fe1.raw	172186
slr0148	DGSILVEK	2	y5	1	light	Fe_CS_OD1	2	140404_wt+Fe2.raw	154219
slr0148	DGSILVEK	2	y5	1	light	Fe_CS_OD1	3	140404_wt+Fe3.raw	140134
slr0148	DGSILVEK	2	y5	1	light	noFe_CS_OD1	4	140404_wt-Fe1.raw	85514
slr0148	DGSILVEK	2	y5	1	light	noFe_CS_OD1	5	140404_wt-Fe2.raw	88230
slr0148	DGSILVEK	2	y5	1	light	noFe_CS_OD1	6	140404_wt-Fe3.raw	84503
slr0148	DGSILVEK	2	y5	1	light	Stat_noFe_CS	7	140404_wt-Long1.raw	63880
slr0148	DGSILVEK	2	y5	1	light	Stat_noFe_CS	8	140404_wt-Long2.raw	72495
slr0148	DGSILVEK	2	y5	1	light	Stat_noFe_CS	9	140404_wt-Long3.raw	74969
slr0148	DGSILVEK	2	y5	1	light	Fe_dSufR_OD1	10	140404_SufR+Fe1.raw	135653
slr0148	DGSILVEK	2	y5	1	light	Fe_dSufR_OD1	11	140404_SufR+Fe2.raw	97367
slr0148	DGSILVEK	2	y5	1	light	Fe_dSufR_OD1	12	140404_SufR+Fe3.raw	185591
slr0148	DGSILVEK	2	y5	1	light	noFe_dSufR_OD1	13	140404_SufR-Fe1.raw	100164
slr0148	DGSILVEK	2	y5	1	light	noFe_dSufR_OD1	14	140404_SufR-Fe2.raw	105320
slr0148	DGSILVEK	2	y5	1	light	noFe_dSufR_OD1	15	140404_SufR-Fe3.raw	111657
slr0148	DGSILVEK	2	y5	1	light	Stat_noFe_dSufR	16	140404_SufR_Long1.raw	91547
slr0148	DGSILVEK	2	y5	1	light	Stat_noFe_dSufR	17	140404_SufR_Long2.raw	82702
slr0148	DGSILVEK	2	y5	1	light	Stat_noFe_dSufR	18	140404_SufR_Long3.raw	82251
slr0148	DGSILVEK	2	y4	1	light	Fe_CS_OD1	1	140404_wt+Fe1.raw	264732
slr0148	DGSILVEK	2	y4	1	light	Fe_CS_OD1	2	140404_wt+Fe2.raw	266194
slr0148	DGSILVEK	2	y4	1	light	Fe_CS_OD1	3	140404_wt+Fe3.raw	228276
slr0148	DGSILVEK	2	y4	1	light	noFe_CS_OD1	4	140404_wt-Fe1.raw	146126
slr0148	DGSILVEK	2	y4	1	light	noFe_CS_OD1	5	140404_wt-Fe2.raw	151284
slr0148	DGSILVEK	2	y4	1	light	noFe_CS_OD1	6	140404_wt-Fe3.raw	135725
slr0148	DGSILVEK	2	y4	1	light	Stat_noFe_CS	7	140404_wt-Long1.raw	92714
slr0148	DGSILVEK	2	y4	1	light	Stat_noFe_CS	8	140404_wt-Long2.raw	101180
slr0148	DGSILVEK	2	y4	1	light	Stat_noFe_CS	9	140404_wt-Long3.raw	109191
slr0148	DGSILVEK	2	y4	1	light	Fe_dSufR_OD1	10	140404_SufR+Fe1.raw	215667
slr0148	DGSILVEK	2	y4	1	light	Fe_dSufR_OD1	11	140404_SufR+Fe2.raw	151848
slr0148	DGSILVEK	2	y4	1	light	Fe_dSufR_OD1	12	140404_SufR+Fe3.raw	295445
slr0148	DGSILVEK	2	y4	1	light	noFe_dSufR_OD1	13	140404_SufR-Fe1.raw	167761
slr0148	DGSILVEK	2	y4	1	light	noFe_dSufR_OD1	14	140404_SufR-Fe2.raw	177990
slr0148	DGSILVEK	2	y4	1	light	noFe_dSufR_OD1	15	140404_SufR-Fe3.raw	175185
slr0148	DGSILVEK	2	y4	1	light	Stat_noFe_dSufR	16	140404_SufR_Long1.raw	140490
slr0148	DGSILVEK	2	y4	1	light	Stat_noFe_dSufR	17	140404_SufR_Long2.raw	133132
slr0148	DGSILVEK	2	y4	1	light	Stat_noFe_dSufR	18	140404_SufR_Long3.raw	127131
sll0158	TLHGEGVPVEVSEWNTGAR	3	y9	1	light	Fe_CS_OD1	1	140404_wt+Fe1.raw	25070
sll0158	TLHGEGVPVEVSEWNTGAR	3	y9	1	light	Fe_CS_OD1	2	140404_wt+Fe2.raw	28552
sll0158	TLHGEGVPVEVSEWNTGAR	3	y9	1	light	Fe_CS_OD1	3	140404_wt+Fe3.raw	27942
sll0158	TLHGEGVPVEVSEWNTGAR	3	y9	1	light	noFe_CS_OD1	4	140404_wt-Fe1.raw	55933
sll0158	TLHGEGVPVEVSEWNTGAR	3	y9	1	light	noFe_CS_OD1	5	140404_wt-Fe2.raw	59635
sll0158	TLHGEGVPVEVSEWNTGAR	3	y9	1	light	noFe_CS_OD1	6	140404_wt-Fe3.raw	59647
sll0158	TLHGEGVPVEVSEWNTGAR	3	y9	1	light	Stat_noFe_CS	7	140404_wt-Long1.raw	83552
sll0158	TLHGEGVPVEVSEWNTGAR	3	y9	1	light	Stat_noFe_CS	8	140404_wt-Long2.raw	79418
sll0158	TLHGEGVPVEVSEWNTGAR	3	y9	1	light	Stat_noFe_CS	9	140404_wt-Long3.raw	87802
sll0158	TLHGEGVPVEVSEWNTGAR	3	y9	1	light	Fe_dSufR_OD1	10	140404_SufR+Fe1.raw	20779
sll0158	TLHGEGVPVEVSEWNTGAR	3	y9	1	light	Fe_dSufR_OD1	11	140404_SufR+Fe2.raw	17803
sll0158	TLHGEGVPVEVSEWNTGAR	3	y9	1	light	Fe_dSufR_OD1	12	140404_SufR+Fe3.raw	30356
sll0158	TLHGEGVPVEVSEWNTGAR	3	y9	1	light	noFe_dSufR_OD1	13	140404_SufR-Fe1.raw	55586
sll0158	TLHGEGVPVEVSEWNTGAR	3	y9	1	light	noFe_dSufR_OD1	14	140404_SufR-Fe2.raw	60719
sll0158	TLHGEGVPVEVSEWNTGAR	3	y9	1	light	noFe_dSufR_OD1	15	140404_SufR-Fe3.raw	63451
sll0158	TLHGEGVPVEVSEWNTGAR	3	y9	1	light	Stat_noFe_dSufR	16	140404_SufR_Long1.raw	84413
sll0158	TLHGEGVPVEVSEWNTGAR	3	y9	1	light	Stat_noFe_dSufR	17	140404_SufR_Long2.raw	84243
sll0158	TLHGEGVPVEVSEWNTGAR	3	y9	1	light	Stat_noFe_dSufR	18	140404_SufR_Long3.raw	76045
sll0158	TLHGEGVPVEVSEWNTGAR	3	y8	1	light	Fe_CS_OD1	1	140404_wt+Fe1.raw	44857
sll0158	TLHGEGVPVEVSEWNTGAR	3	y8	1	light	Fe_CS_OD1	2	140404_wt+Fe2.raw	51438
sll0158	TLHGEGVPVEVSEWNTGAR	3	y8	1	light	Fe_CS_OD1	3	140404_wt+Fe3.raw	45318
sll0158	TLHGEGVPVEVSEWNTGAR	3	y8	1	light	noFe_CS_OD1	4	140404_wt-Fe1.raw	101818
sll0158	TLHGEGVPVEVSEWNTGAR	3	y8	1	light	noFe_CS_OD1	5	140404_wt-Fe2.raw	104240
sll0158	TLHGEGVPVEVSEWNTGAR	3	y8	1	light	noFe_CS_OD1	6	140404_wt-Fe3.raw	110755
sll0158	TLHGEGVPVEVSEWNTGAR	3	y8	1	light	Stat_noFe_CS	7	140404_wt-Long1.raw	148503
sll0158	TLHGEGVPVEVSEWNTGAR	3	y8	1	light	Stat_noFe_CS	8	140404_wt-Long2.raw	146188
sll0158	TLHGEGVPVEVSEWNTGAR	3	y8	1	light	Stat_noFe_CS	9	140404_wt-Long3.raw	144716
sll0158	TLHGEGVPVEVSEWNTGAR	3	y8	1	light	Fe_dSufR_OD1	10	140404_SufR+Fe1.raw	34553
sll0158	TLHGEGVPVEVSEWNTGAR	3	y8	1	light	Fe_dSufR_OD1	11	140404_SufR+Fe2.raw	28873
sll0158	TLHGEGVPVEVSEWNTGAR	3	y8	1	light	Fe_dSufR_OD1	12	140404_SufR+Fe3.raw	52433
sll0158	TLHGEGVPVEVSEWNTGAR	3	y8	1	light	noFe_dSufR_OD1	13	140404_SufR-Fe1.raw	102586
sll0158	TLHGEGVPVEVSEWNTGAR	3	y8	1	light	noFe_dSufR_OD1	14	140404_SufR-Fe2.raw	102969
sll0158	TLHGEGVPVEVSEWNTGAR	3	y8	1	light	noFe_dSufR_OD1	15	140404_SufR-Fe3.raw	106033
sll0158	TLHGEGVPVEVSEWNTGAR	3	y8	1	light	Stat_noFe_dSufR	16	140404_SufR_Long1.raw	144648
sll0158	TLHGEGVPVEVSEWNTGAR	3	y8	1	light	Stat_noFe_dSufR	17	140404_SufR_Long2.raw	146962
sll0158	TLHGEGVPVEVSEWNTGAR	3	y8	1	light	Stat_noFe_dSufR	18	140404_SufR_Long3.raw	138291
sll0158	TLHGEGVPVEVSEWNTGAR	3	y6	1	light	Fe_CS_OD1	1	140404_wt+Fe1.raw	64425
sll0158	TLHGEGVPVEVSEWNTGAR	3	y6	1	light	Fe_CS_OD1	2	140404_wt+Fe2.raw	71092
sll0158	TLHGEGVPVEVSEWNTGAR	3	y6	1	light	Fe_CS_OD1	3	140404_wt+Fe3.raw	70536
sll0158	TLHGEGVPVEVSEWNTGAR	3	y6	1	light	noFe_CS_OD1	4	140404_wt-Fe1.raw	143986
sll0158	TLHGEGVPVEVSEWNTGAR	3	y6	1	light	noFe_CS_OD1	5	140404_wt-Fe2.raw	141947
sll0158	TLHGEGVPVEVSEWNTGAR	3	y6	1	light	noFe_CS_OD1	6	140404_wt-Fe3.raw	148049
sll0158	TLHGEGVPVEVSEWNTGAR	3	y6	1	light	Stat_noFe_CS	7	140404_wt-Long1.raw	203967
sll0158	TLHGEGVPVEVSEWNTGAR	3	y6	1	light	Stat_noFe_CS	8	140404_wt-Long2.raw	204679
sll0158	TLHGEGVPVEVSEWNTGAR	3	y6	1	light	Stat_noFe_CS	9	140404_wt-Long3.raw	200924
sll0158	TLHGEGVPVEVSEWNTGAR	3	y6	1	light	Fe_dSufR_OD1	10	140404_SufR+Fe1.raw	45686
sll0158	TLHGEGVPVEVSEWNTGAR	3	y6	1	light	Fe_dSufR_OD1	11	140404_SufR+Fe2.raw	44797
sll0158	TLHGEGVPVEVSEWNTGAR	3	y6	1	light	Fe_dSufR_OD1	12	140404_SufR+Fe3.raw	74881
sll0158	TLHGEGVPVEVSEWNTGAR	3	y6	1	light	noFe_dSufR_OD1	13	140404_SufR-Fe1.raw	136204
sll0158	TLHGEGVPVEVSEWNTGAR	3	y6	1	light	noFe_dSufR_OD1	14	140404_SufR-Fe2.raw	149114
sll0158	TLHGEGVPVEVSEWNTGAR	3	y6	1	light	noFe_dSufR_OD1	15	140404_SufR-Fe3.raw	151289
sll0158	TLHGEGVPVEVSEWNTGAR	3	y6	1	light	Stat_noFe_dSufR	16	140404_SufR_Long1.raw	196082
sll0158	TLHGEGVPVEVSEWNTGAR	3	y6	1	light	Stat_noFe_dSufR	17	140404_SufR_Long2.raw	208965
sll0158	TLHGEGVPVEVSEWNTGAR	3	y6	1	light	Stat_noFe_dSufR	18	140404_SufR_Long3.raw	189696
sll0158	EEGEWVANEYGGR	2	y9	1	light	Fe_CS_OD1	1	140405_wt+Fe1.raw	13333
sll0158	EEGEWVANEYGGR	2	y9	1	light	Fe_CS_OD1	2	140405_wt+Fe2.raw	12341
sll0158	EEGEWVANEYGGR	2	y9	1	light	Fe_CS_OD1	3	140405_wt+Fe3.raw	12212
sll0158	EEGEWVANEYGGR	2	y9	1	light	noFe_CS_OD1	4	140405_wt-Fe1.raw	22571
sll0158	EEGEWVANEYGGR	2	y9	1	light	noFe_CS_OD1	5	140405_wt-Fe2.raw	24331
sll0158	EEGEWVANEYGGR	2	y9	1	light	noFe_CS_OD1	6	140405_wt-Fe3.raw	25539
sll0158	EEGEWVANEYGGR	2	y9	1	light	Stat_noFe_CS	7	140405_wt-Long1.raw	33749
sll0158	EEGEWVANEYGGR	2	y9	1	light	Stat_noFe_CS	8	140405_wt-Long2.raw	36694
sll0158	EEGEWVANEYGGR	2	y9	1	light	Stat_noFe_CS	9	140405_wt-Long3.raw	37333
sll0158	EEGEWVANEYGGR	2	y9	1	light	Fe_dSufR_OD1	10	140405_SufR+Fe1.raw	10052
sll0158	EEGEWVANEYGGR	2	y9	1	light	Fe_dSufR_OD1	11	140405_SufR+Fe2.raw	6837
sll0158	EEGEWVANEYGGR	2	y9	1	light	Fe_dSufR_OD1	12	140405_SufR+Fe3.raw	13693
sll0158	EEGEWVANEYGGR	2	y9	1	light	noFe_dSufR_OD1	13	140405_SufR-Fe1.raw	28568
sll0158	EEGEWVANEYGGR	2	y9	1	light	noFe_dSufR_OD1	14	140405_SufR-Fe2.raw	26658
sll0158	EEGEWVANEYGGR	2	y9	1	light	noFe_dSufR_OD1	15	140405_SufR-Fe3.raw	29069
sll0158	EEGEWVANEYGGR	2	y9	1	light	Stat_noFe_dSufR	16	140405_SufR_Long1.raw	35380
sll0158	EEGEWVANEYGGR	2	y9	1	light	Stat_noFe_dSufR	17	140405_SufR_Long2.raw	36517
sll0158	EEGEWVANEYGGR	2	y9	1	light	Stat_noFe_dSufR	18	140405_SufR_Long3.raw	32695
sll0158	EEGEWVANEYGGR	2	y8	1	light	Fe_CS_OD1	1	140405_wt+Fe1.raw	21574
sll0158	EEGEWVANEYGGR	2	y8	1	light	Fe_CS_OD1	2	140405_wt+Fe2.raw	21881
sll0158	EEGEWVANEYGGR	2	y8	1	light	Fe_CS_OD1	3	140405_wt+Fe3.raw	19761
sll0158	EEGEWVANEYGGR	2	y8	1	light	noFe_CS_OD1	4	140405_wt-Fe1.raw	38930
sll0158	EEGEWVANEYGGR	2	y8	1	light	noFe_CS_OD1	5	140405_wt-Fe2.raw	40444
sll0158	EEGEWVANEYGGR	2	y8	1	light	noFe_CS_OD1	6	140405_wt-Fe3.raw	42646
sll0158	EEGEWVANEYGGR	2	y8	1	light	Stat_noFe_CS	7	140405_wt-Long1.raw	64982
sll0158	EEGEWVANEYGGR	2	y8	1	light	Stat_noFe_CS	8	140405_wt-Long2.raw	59964
sll0158	EEGEWVANEYGGR	2	y8	1	light	Stat_noFe_CS	9	140405_wt-Long3.raw	64547
sll0158	EEGEWVANEYGGR	2	y8	1	light	Fe_dSufR_OD1	10	140405_SufR+Fe1.raw	14576
sll0158	EEGEWVANEYGGR	2	y8	1	light	Fe_dSufR_OD1	11	140405_SufR+Fe2.raw	13896
sll0158	EEGEWVANEYGGR	2	y8	1	light	Fe_dSufR_OD1	12	140405_SufR+Fe3.raw	23376
sll0158	EEGEWVANEYGGR	2	y8	1	light	noFe_dSufR_OD1	13	140405_SufR-Fe1.raw	45093
sll0158	EEGEWVANEYGGR	2	y8	1	light	noFe_dSufR_OD1	14	140405_SufR-Fe2.raw	48549
sll0158	EEGEWVANEYGGR	2	y8	1	light	noFe_dSufR_OD1	15	140405_SufR-Fe3.raw	51738
sll0158	EEGEWVANEYGGR	2	y8	1	light	Stat_noFe_dSufR	16	140405_SufR_Long1.raw	63775
sll0158	EEGEWVANEYGGR	2	y8	1	light	Stat_noFe_dSufR	17	140405_SufR_Long2.raw	64840
sll0158	EEGEWVANEYGGR	2	y8	1	light	Stat_noFe_dSufR	18	140405_SufR_Long3.raw	57246
sll0158	EEGEWVANEYGGR	2	y7	1	light	Fe_CS_OD1	1	140405_wt+Fe1.raw	44133
sll0158	EEGEWVANEYGGR	2	y7	1	light	Fe_CS_OD1	2	140405_wt+Fe2.raw	41673
sll0158	EEGEWVANEYGGR	2	y7	1	light	Fe_CS_OD1	3	140405_wt+Fe3.raw	39861
sll0158	EEGEWVANEYGGR	2	y7	1	light	noFe_CS_OD1	4	140405_wt-Fe1.raw	80316
sll0158	EEGEWVANEYGGR	2	y7	1	light	noFe_CS_OD1	5	140405_wt-Fe2.raw	72365
sll0158	EEGEWVANEYGGR	2	y7	1	light	noFe_CS_OD1	6	140405_wt-Fe3.raw	79036
sll0158	EEGEWVANEYGGR	2	y7	1	light	Stat_noFe_CS	7	140405_wt-Long1.raw	113686
sll0158	EEGEWVANEYGGR	2	y7	1	light	Stat_noFe_CS	8	140405_wt-Long2.raw	111165
sll0158	EEGEWVANEYGGR	2	y7	1	light	Stat_noFe_CS	9	140405_wt-Long3.raw	116285
sll0158	EEGEWVANEYGGR	2	y7	1	light	Fe_dSufR_OD1	10	140405_SufR+Fe1.raw	32267
sll0158	EEGEWVANEYGGR	2	y7	1	light	Fe_dSufR_OD1	11	140405_SufR+Fe2.raw	24946
sll0158	EEGEWVANEYGGR	2	y7	1	light	Fe_dSufR_OD1	12	140405_SufR+Fe3.raw	43180
sll0158	EEGEWVANEYGGR	2	y7	1	light	noFe_dSufR_OD1	13	140405_SufR-Fe1.raw	90003
sll0158	EEGEWVANEYGGR	2	y7	1	light	noFe_dSufR_OD1	14	140405_SufR-Fe2.raw	94741
sll0158	EEGEWVANEYGGR	2	y7	1	light	noFe_dSufR_OD1	15	140405_SufR-Fe3.raw	104026
sll0158	EEGEWVANEYGGR	2	y7	1	light	Stat_noFe_dSufR	16	140405_SufR_Long1.raw	119341
sll0158	EEGEWVANEYGGR	2	y7	1	light	Stat_noFe_dSufR	17	140405_SufR_Long2.raw	124138
sll0158	EEGEWVANEYGGR	2	y7	1	light	Stat_noFe_dSufR	18	140405_SufR_Long3.raw	111933
sll0158	ENLEAADFLR	2	y7	1	light	Fe_CS_OD1	1	140404_wt+Fe1.raw	252183
sll0158	ENLEAADFLR	2	y7	1	light	Fe_CS_OD1	2	140404_wt+Fe2.raw	236217
sll0158	ENLEAADFLR	2	y7	1	light	Fe_CS_OD1	3	140404_wt+Fe3.raw	228251
sll0158	ENLEAADFLR	2	y7	1	light	noFe_CS_OD1	4	140404_wt-Fe1.raw	412972
sll0158	ENLEAADFLR	2	y7	1	light	noFe_CS_OD1	5	140404_wt-Fe2.raw	427330
sll0158	ENLEAADFLR	2	y7	1	light	noFe_CS_OD1	6	140404_wt-Fe3.raw	425432
sll0158	ENLEAADFLR	2	y7	1	light	Stat_noFe_CS	7	140404_wt-Long1.raw	560352
sll0158	ENLEAADFLR	2	y7	1	light	Stat_noFe_CS	8	140404_wt-Long2.raw	569139
sll0158	ENLEAADFLR	2	y7	1	light	Stat_noFe_CS	9	140404_wt-Long3.raw	541962
sll0158	ENLEAADFLR	2	y7	1	light	Fe_dSufR_OD1	10	140404_SufR+Fe1.raw	187923
sll0158	ENLEAADFLR	2	y7	1	light	Fe_dSufR_OD1	11	140404_SufR+Fe2.raw	160767
sll0158	ENLEAADFLR	2	y7	1	light	Fe_dSufR_OD1	12	140404_SufR+Fe3.raw	230529
sll0158	ENLEAADFLR	2	y7	1	light	noFe_dSufR_OD1	13	140404_SufR-Fe1.raw	435630
sll0158	ENLEAADFLR	2	y7	1	light	noFe_dSufR_OD1	14	140404_SufR-Fe2.raw	450216
sll0158	ENLEAADFLR	2	y7	1	light	noFe_dSufR_OD1	15	140404_SufR-Fe3.raw	427378
sll0158	ENLEAADFLR	2	y7	1	light	Stat_noFe_dSufR	16	140404_SufR_Long1.raw	553131
sll0158	ENLEAADFLR	2	y7	1	light	Stat_noFe_dSufR	17	140404_SufR_Long2.raw	568690
sll0158	ENLEAADFLR	2	y7	1	light	Stat_noFe_dSufR	18	140404_SufR_Long3.raw	493233
sll0158	ENLEAADFLR	2	y6	1	light	Fe_CS_OD1	1	140404_wt+Fe1.raw	467792
sll0158	ENLEAADFLR	2	y6	1	light	Fe_CS_OD1	2	140404_wt+Fe2.raw	455706
sll0158	ENLEAADFLR	2	y6	1	light	Fe_CS_OD1	3	140404_wt+Fe3.raw	398645
sll0158	ENLEAADFLR	2	y6	1	light	noFe_CS_OD1	4	140404_wt-Fe1.raw	754365
sll0158	ENLEAADFLR	2	y6	1	light	noFe_CS_OD1	5	140404_wt-Fe2.raw	778375
sll0158	ENLEAADFLR	2	y6	1	light	noFe_CS_OD1	6	140404_wt-Fe3.raw	780963
sll0158	ENLEAADFLR	2	y6	1	light	Stat_noFe_CS	7	140404_wt-Long1.raw	1057731
sll0158	ENLEAADFLR	2	y6	1	light	Stat_noFe_CS	8	140404_wt-Long2.raw	1048230
sll0158	ENLEAADFLR	2	y6	1	light	Stat_noFe_CS	9	140404_wt-Long3.raw	1032745
sll0158	ENLEAADFLR	2	y6	1	light	Fe_dSufR_OD1	10	140404_SufR+Fe1.raw	343488
sll0158	ENLEAADFLR	2	y6	1	light	Fe_dSufR_OD1	11	140404_SufR+Fe2.raw	303582
sll0158	ENLEAADFLR	2	y6	1	light	Fe_dSufR_OD1	12	140404_SufR+Fe3.raw	436341
sll0158	ENLEAADFLR	2	y6	1	light	noFe_dSufR_OD1	13	140404_SufR-Fe1.raw	838762
sll0158	ENLEAADFLR	2	y6	1	light	noFe_dSufR_OD1	14	140404_SufR-Fe2.raw	839937
sll0158	ENLEAADFLR	2	y6	1	light	noFe_dSufR_OD1	15	140404_SufR-Fe3.raw	820924
sll0158	ENLEAADFLR	2	y6	1	light	Stat_noFe_dSufR	16	140404_SufR_Long1.raw	1065944
sll0158	ENLEAADFLR	2	y6	1	light	Stat_noFe_dSufR	17	140404_SufR_Long2.raw	1097914
sll0158	ENLEAADFLR	2	y6	1	light	Stat_noFe_dSufR	18	140404_SufR_Long3.raw	958784
sll0158	ENLEAADFLR	2	y5	1	light	Fe_CS_OD1	1	140404_wt+Fe1.raw	261626
sll0158	ENLEAADFLR	2	y5	1	light	Fe_CS_OD1	2	140404_wt+Fe2.raw	255857
sll0158	ENLEAADFLR	2	y5	1	light	Fe_CS_OD1	3	140404_wt+Fe3.raw	225622
sll0158	ENLEAADFLR	2	y5	1	light	noFe_CS_OD1	4	140404_wt-Fe1.raw	446305
sll0158	ENLEAADFLR	2	y5	1	light	noFe_CS_OD1	5	140404_wt-Fe2.raw	459810
sll0158	ENLEAADFLR	2	y5	1	light	noFe_CS_OD1	6	140404_wt-Fe3.raw	460188
sll0158	ENLEAADFLR	2	y5	1	light	Stat_noFe_CS	7	140404_wt-Long1.raw	613030
sll0158	ENLEAADFLR	2	y5	1	light	Stat_noFe_CS	8	140404_wt-Long2.raw	622778
sll0158	ENLEAADFLR	2	y5	1	light	Stat_noFe_CS	9	140404_wt-Long3.raw	598190
sll0158	ENLEAADFLR	2	y5	1	light	Fe_dSufR_OD1	10	140404_SufR+Fe1.raw	194439
sll0158	ENLEAADFLR	2	y5	1	light	Fe_dSufR_OD1	11	140404_SufR+Fe2.raw	168379
sll0158	ENLEAADFLR	2	y5	1	light	Fe_dSufR_OD1	12	140404_SufR+Fe3.raw	240540
sll0158	ENLEAADFLR	2	y5	1	light	noFe_dSufR_OD1	13	140404_SufR-Fe1.raw	486258
sll0158	ENLEAADFLR	2	y5	1	light	noFe_dSufR_OD1	14	140404_SufR-Fe2.raw	471674
sll0158	ENLEAADFLR	2	y5	1	light	noFe_dSufR_OD1	15	140404_SufR-Fe3.raw	457590
sll0158	ENLEAADFLR	2	y5	1	light	Stat_noFe_dSufR	16	140404_SufR_Long1.raw	612276
sll0158	ENLEAADFLR	2	y5	1	light	Stat_noFe_dSufR	17	140404_SufR_Long2.raw	649296
sll0158	ENLEAADFLR	2	y5	1	light	Stat_noFe_dSufR	18	140404_SufR_Long3.raw	553627
sll0169	LQQDNDFPALEAEIR	2	y12	1	light	Fe_CS_OD1	1	140404_wt+Fe1.raw	237
sll0169	LQQDNDFPALEAEIR	2	y12	1	light	Fe_CS_OD1	2	140404_wt+Fe2.raw	368
sll0169	LQQDNDFPALEAEIR	2	y12	1	light	Fe_CS_OD1	3	140404_wt+Fe3.raw	144
sll0169	LQQDNDFPALEAEIR	2	y12	1	light	noFe_CS_OD1	4	140404_wt-Fe1.raw	142
sll0169	LQQDNDFPALEAEIR	2	y12	1	light	noFe_CS_OD1	5	140404_wt-Fe2.raw	287
sll0169	LQQDNDFPALEAEIR	2	y12	1	light	noFe_CS_OD1	6	140404_wt-Fe3.raw	117
sll0169	LQQDNDFPALEAEIR	2	y12	1	light	Stat_noFe_CS	7	140404_wt-Long1.raw	269
sll0169	LQQDNDFPALEAEIR	2	y12	1	light	Stat_noFe_CS	8	140404_wt-Long2.raw	500
sll0169	LQQDNDFPALEAEIR	2	y12	1	light	Stat_noFe_CS	9	140404_wt-Long3.raw	491
sll0169	LQQDNDFPALEAEIR	2	y12	1	light	Fe_dSufR_OD1	10	140404_SufR+Fe1.raw	56
sll0169	LQQDNDFPALEAEIR	2	y12	1	light	Fe_dSufR_OD1	11	140404_SufR+Fe2.raw	414
sll0169	LQQDNDFPALEAEIR	2	y12	1	light	Fe_dSufR_OD1	12	140404_SufR+Fe3.raw	89
sll0169	LQQDNDFPALEAEIR	2	y12	1	light	noFe_dSufR_OD1	13	140404_SufR-Fe1.raw	64
sll0169	LQQDNDFPALEAEIR	2	y12	1	light	noFe_dSufR_OD1	14	140404_SufR-Fe2.raw	88
sll0169	LQQDNDFPALEAEIR	2	y12	1	light	noFe_dSufR_OD1	15	140404_SufR-Fe3.raw	149
sll0169	LQQDNDFPALEAEIR	2	y12	1	light	Stat_noFe_dSufR	16	140404_SufR_Long1.raw	371
sll0169	LQQDNDFPALEAEIR	2	y12	1	light	Stat_noFe_dSufR	17	140404_SufR_Long2.raw	236
sll0169	LQQDNDFPALEAEIR	2	y12	1	light	Stat_noFe_dSufR	18	140404_SufR_Long3.raw	112
sll0169	LQQDNDFPALEAEIR	2	y9	1	light	Fe_CS_OD1	1	140404_wt+Fe1.raw	3667
sll0169	LQQDNDFPALEAEIR	2	y9	1	light	Fe_CS_OD1	2	140404_wt+Fe2.raw	2417
sll0169	LQQDNDFPALEAEIR	2	y9	1	light	Fe_CS_OD1	3	140404_wt+Fe3.raw	2193
sll0169	LQQDNDFPALEAEIR	2	y9	1	light	noFe_CS_OD1	4	140404_wt-Fe1.raw	3855
sll0169	LQQDNDFPALEAEIR	2	y9	1	light	noFe_CS_OD1	5	140404_wt-Fe2.raw	4674
sll0169	LQQDNDFPALEAEIR	2	y9	1	light	noFe_CS_OD1	6	140404_wt-Fe3.raw	4032
sll0169	LQQDNDFPALEAEIR	2	y9	1	light	Stat_noFe_CS	7	140404_wt-Long1.raw	9413
sll0169	LQQDNDFPALEAEIR	2	y9	1	light	Stat_noFe_CS	8	140404_wt-Long2.raw	7111
sll0169	LQQDNDFPALEAEIR	2	y9	1	light	Stat_noFe_CS	9	140404_wt-Long3.raw	6329
sll0169	LQQDNDFPALEAEIR	2	y9	1	light	Fe_dSufR_OD1	10	140404_SufR+Fe1.raw	3952
sll0169	LQQDNDFPALEAEIR	2	y9	1	light	Fe_dSufR_OD1	11	140404_SufR+Fe2.raw	2954
sll0169	LQQDNDFPALEAEIR	2	y9	1	light	Fe_dSufR_OD1	12	140404_SufR+Fe3.raw	3866
sll0169	LQQDNDFPALEAEIR	2	y9	1	light	noFe_dSufR_OD1	13	140404_SufR-Fe1.raw	5066
sll0169	LQQDNDFPALEAEIR	2	y9	1	light	noFe_dSufR_OD1	14	140404_SufR-Fe2.raw	5233
sll0169	LQQDNDFPALEAEIR	2	y9	1	light	noFe_dSufR_OD1	15	140404_SufR-Fe3.raw	3993
sll0169	LQQDNDFPALEAEIR	2	y9	1	light	Stat_noFe_dSufR	16	140404_SufR_Long1.raw	6738
sll0169	LQQDNDFPALEAEIR	2	y9	1	light	Stat_noFe_dSufR	17	140404_SufR_Long2.raw	7019
sll0169	LQQDNDFPALEAEIR	2	y9	1	light	Stat_noFe_dSufR	18	140404_SufR_Long3.raw	4936
sll0169	LQQDNDFPALEAEIR	2	y8	1	light	Fe_CS_OD1	1	140404_wt+Fe1.raw	12888
sll0169	LQQDNDFPALEAEIR	2	y8	1	light	Fe_CS_OD1	2	140404_wt+Fe2.raw	10122
sll0169	LQQDNDFPALEAEIR	2	y8	1	light	Fe_CS_OD1	3	140404_wt+Fe3.raw	7379
sll0169	LQQDNDFPALEAEIR	2	y8	1	light	noFe_CS_OD1	4	140404_wt-Fe1.raw	15439
sll0169	LQQDNDFPALEAEIR	2	y8	1	light	noFe_CS_OD1	5	140404_wt-Fe2.raw	16878
sll0169	LQQDNDFPALEAEIR	2	y8	1	light	noFe_CS_OD1	6	140404_wt-Fe3.raw	13482
sll0169	LQQDNDFPALEAEIR	2	y8	1	light	Stat_noFe_CS	7	140404_wt-Long1.raw	26186
sll0169	LQQDNDFPALEAEIR	2	y8	1	light	Stat_noFe_CS	8	140404_wt-Long2.raw	21832
sll0169	LQQDNDFPALEAEIR	2	y8	1	light	Stat_noFe_CS	9	140404_wt-Long3.raw	20958
sll0169	LQQDNDFPALEAEIR	2	y8	1	light	Fe_dSufR_OD1	10	140404_SufR+Fe1.raw	8695
sll0169	LQQDNDFPALEAEIR	2	y8	1	light	Fe_dSufR_OD1	11	140404_SufR+Fe2.raw	8215
sll0169	LQQDNDFPALEAEIR	2	y8	1	light	Fe_dSufR_OD1	12	140404_SufR+Fe3.raw	13448
sll0169	LQQDNDFPALEAEIR	2	y8	1	light	noFe_dSufR_OD1	13	140404_SufR-Fe1.raw	15546
sll0169	LQQDNDFPALEAEIR	2	y8	1	light	noFe_dSufR_OD1	14	140404_SufR-Fe2.raw	18157
sll0169	LQQDNDFPALEAEIR	2	y8	1	light	noFe_dSufR_OD1	15	140404_SufR-Fe3.raw	17867
sll0169	LQQDNDFPALEAEIR	2	y8	1	light	Stat_noFe_dSufR	16	140404_SufR_Long1.raw	21911
sll0169	LQQDNDFPALEAEIR	2	y8	1	light	Stat_noFe_dSufR	17	140404_SufR_Long2.raw	21256
sll0169	LQQDNDFPALEAEIR	2	y8	1	light	Stat_noFe_dSufR	18	140404_SufR_Long3.raw	17950
sll0169	VEEISQPFTLGNQQQK	3	y8	1	light	Fe_CS_OD1	1	140404_wt+Fe1.raw	2906
sll0169	VEEISQPFTLGNQQQK	3	y8	1	light	Fe_CS_OD1	2	140404_wt+Fe2.raw	3650
sll0169	VEEISQPFTLGNQQQK	3	y8	1	light	Fe_CS_OD1	3	140404_wt+Fe3.raw	2852
sll0169	VEEISQPFTLGNQQQK	3	y8	1	light	noFe_CS_OD1	4	140404_wt-Fe1.raw	6621
sll0169	VEEISQPFTLGNQQQK	3	y8	1	light	noFe_CS_OD1	5	140404_wt-Fe2.raw	6083
sll0169	VEEISQPFTLGNQQQK	3	y8	1	light	noFe_CS_OD1	6	140404_wt-Fe3.raw	5292
sll0169	VEEISQPFTLGNQQQK	3	y8	1	light	Stat_noFe_CS	7	140404_wt-Long1.raw	10568
sll0169	VEEISQPFTLGNQQQK	3	y8	1	light	Stat_noFe_CS	8	140404_wt-Long2.raw	11061
sll0169	VEEISQPFTLGNQQQK	3	y8	1	light	Stat_noFe_CS	9	140404_wt-Long3.raw	9508
sll0169	VEEISQPFTLGNQQQK	3	y8	1	light	Fe_dSufR_OD1	10	140404_SufR+Fe1.raw	4104
sll0169	VEEISQPFTLGNQQQK	3	y8	1	light	Fe_dSufR_OD1	11	140404_SufR+Fe2.raw	3231
sll0169	VEEISQPFTLGNQQQK	3	y8	1	light	Fe_dSufR_OD1	12	140404_SufR+Fe3.raw	4224
sll0169	VEEISQPFTLGNQQQK	3	y8	1	light	noFe_dSufR_OD1	13	140404_SufR-Fe1.raw	7730
sll0169	VEEISQPFTLGNQQQK	3	y8	1	light	noFe_dSufR_OD1	14	140404_SufR-Fe2.raw	6201
sll0169	VEEISQPFTLGNQQQK	3	y8	1	light	noFe_dSufR_OD1	15	140404_SufR-Fe3.raw	8450
sll0169	VEEISQPFTLGNQQQK	3	y8	1	light	Stat_noFe_dSufR	16	140404_SufR_Long1.raw	10256
sll0169	VEEISQPFTLGNQQQK	3	y8	1	light	Stat_noFe_dSufR	17	140404_SufR_Long2.raw	9062
sll0169	VEEISQPFTLGNQQQK	3	y8	1	light	Stat_noFe_dSufR	18	140404_SufR_Long3.raw	7993
sll0169	VEEISQPFTLGNQQQK	3	y7	1	light	Fe_CS_OD1	1	140404_wt+Fe1.raw	5895
sll0169	VEEISQPFTLGNQQQK	3	y7	1	light	Fe_CS_OD1	2	140404_wt+Fe2.raw	5129
sll0169	VEEISQPFTLGNQQQK	3	y7	1	light	Fe_CS_OD1	3	140404_wt+Fe3.raw	5436
sll0169	VEEISQPFTLGNQQQK	3	y7	1	light	noFe_CS_OD1	4	140404_wt-Fe1.raw	5529
sll0169	VEEISQPFTLGNQQQK	3	y7	1	light	noFe_CS_OD1	5	140404_wt-Fe2.raw	7327
sll0169	VEEISQPFTLGNQQQK	3	y7	1	light	noFe_CS_OD1	6	140404_wt-Fe3.raw	8683
sll0169	VEEISQPFTLGNQQQK	3	y7	1	light	Stat_noFe_CS	7	140404_wt-Long1.raw	13645
sll0169	VEEISQPFTLGNQQQK	3	y7	1	light	Stat_noFe_CS	8	140404_wt-Long2.raw	12474
sll0169	VEEISQPFTLGNQQQK	3	y7	1	light	Stat_noFe_CS	9	140404_wt-Long3.raw	12040
sll0169	VEEISQPFTLGNQQQK	3	y7	1	light	Fe_dSufR_OD1	10	140404_SufR+Fe1.raw	6088
sll0169	VEEISQPFTLGNQQQK	3	y7	1	light	Fe_dSufR_OD1	11	140404_SufR+Fe2.raw	4174
sll0169	VEEISQPFTLGNQQQK	3	y7	1	light	Fe_dSufR_OD1	12	140404_SufR+Fe3.raw	4184
sll0169	VEEISQPFTLGNQQQK	3	y7	1	light	noFe_dSufR_OD1	13	140404_SufR-Fe1.raw	6324
sll0169	VEEISQPFTLGNQQQK	3	y7	1	light	noFe_dSufR_OD1	14	140404_SufR-Fe2.raw	7874
sll0169	VEEISQPFTLGNQQQK	3	y7	1	light	noFe_dSufR_OD1	15	140404_SufR-Fe3.raw	7867
sll0169	VEEISQPFTLGNQQQK	3	y7	1	light	Stat_noFe_dSufR	16	140404_SufR_Long1.raw	9586
sll0169	VEEISQPFTLGNQQQK	3	y7	1	light	Stat_noFe_dSufR	17	140404_SufR_Long2.raw	9017
sll0169	VEEISQPFTLGNQQQK	3	y7	1	light	Stat_noFe_dSufR	18	140404_SufR_Long3.raw	8476
sll0169	VEEISQPFTLGNQQQK	3	y6	1	light	Fe_CS_OD1	1	140404_wt+Fe1.raw	11765
sll0169	VEEISQPFTLGNQQQK	3	y6	1	light	Fe_CS_OD1	2	140404_wt+Fe2.raw	11111
sll0169	VEEISQPFTLGNQQQK	3	y6	1	light	Fe_CS_OD1	3	140404_wt+Fe3.raw	8069
sll0169	VEEISQPFTLGNQQQK	3	y6	1	light	noFe_CS_OD1	4	140404_wt-Fe1.raw	17329
sll0169	VEEISQPFTLGNQQQK	3	y6	1	light	noFe_CS_OD1	5	140404_wt-Fe2.raw	14107
sll0169	VEEISQPFTLGNQQQK	3	y6	1	light	noFe_CS_OD1	6	140404_wt-Fe3.raw	14616
sll0169	VEEISQPFTLGNQQQK	3	y6	1	light	Stat_noFe_CS	7	140404_wt-Long1.raw	31862
sll0169	VEEISQPFTLGNQQQK	3	y6	1	light	Stat_noFe_CS	8	140404_wt-Long2.raw	31594
sll0169	VEEISQPFTLGNQQQK	3	y6	1	light	Stat_noFe_CS	9	140404_wt-Long3.raw	30997
sll0169	VEEISQPFTLGNQQQK	3	y6	1	light	Fe_dSufR_OD1	10	140404_SufR+Fe1.raw	12700
sll0169	VEEISQPFTLGNQQQK	3	y6	1	light	Fe_dSufR_OD1	11	140404_SufR+Fe2.raw	9959
sll0169	VEEISQPFTLGNQQQK	3	y6	1	light	Fe_dSufR_OD1	12	140404_SufR+Fe3.raw	11298
sll0169	VEEISQPFTLGNQQQK	3	y6	1	light	noFe_dSufR_OD1	13	140404_SufR-Fe1.raw	19949
sll0169	VEEISQPFTLGNQQQK	3	y6	1	light	noFe_dSufR_OD1	14	140404_SufR-Fe2.raw	21474
sll0169	VEEISQPFTLGNQQQK	3	y6	1	light	noFe_dSufR_OD1	15	140404_SufR-Fe3.raw	23280
sll0169	VEEISQPFTLGNQQQK	3	y6	1	light	Stat_noFe_dSufR	16	140404_SufR_Long1.raw	25607
sll0169	VEEISQPFTLGNQQQK	3	y6	1	light	Stat_noFe_dSufR	17	140404_SufR_Long2.raw	22091
sll0169	VEEISQPFTLGNQQQK	3	y6	1	light	Stat_noFe_dSufR	18	140404_SufR_Long3.raw	23393
sll0184	QQFSTDLVR	2	y7	1	light	Fe_CS_OD1	1	140405_wt+Fe1.raw	18694
sll0184	QQFSTDLVR	2	y7	1	light	Fe_CS_OD1	2	140405_wt+Fe2.raw	16670
sll0184	QQFSTDLVR	2	y7	1	light	Fe_CS_OD1	3	140405_wt+Fe3.raw	13422
sll0184	QQFSTDLVR	2	y7	1	light	noFe_CS_OD1	4	140405_wt-Fe1.raw	35871
sll0184	QQFSTDLVR	2	y7	1	light	noFe_CS_OD1	5	140405_wt-Fe2.raw	37857
sll0184	QQFSTDLVR	2	y7	1	light	noFe_CS_OD1	6	140405_wt-Fe3.raw	30631
sll0184	QQFSTDLVR	2	y7	1	light	Stat_noFe_CS	7	140405_wt-Long1.raw	52585
sll0184	QQFSTDLVR	2	y7	1	light	Stat_noFe_CS	8	140405_wt-Long2.raw	50751
sll0184	QQFSTDLVR	2	y7	1	light	Stat_noFe_CS	9	140405_wt-Long3.raw	52732
sll0184	QQFSTDLVR	2	y7	1	light	Fe_dSufR_OD1	10	140405_SufR+Fe1.raw	22093
sll0184	QQFSTDLVR	2	y7	1	light	Fe_dSufR_OD1	11	140405_SufR+Fe2.raw	15240
sll0184	QQFSTDLVR	2	y7	1	light	Fe_dSufR_OD1	12	140405_SufR+Fe3.raw	14532
sll0184	QQFSTDLVR	2	y7	1	light	noFe_dSufR_OD1	13	140405_SufR-Fe1.raw	40261
sll0184	QQFSTDLVR	2	y7	1	light	noFe_dSufR_OD1	14	140405_SufR-Fe2.raw	42400
sll0184	QQFSTDLVR	2	y7	1	light	noFe_dSufR_OD1	15	140405_SufR-Fe3.raw	38301
sll0184	QQFSTDLVR	2	y7	1	light	Stat_noFe_dSufR	16	140405_SufR_Long1.raw	53850
sll0184	QQFSTDLVR	2	y7	1	light	Stat_noFe_dSufR	17	140405_SufR_Long2.raw	51933
sll0184	QQFSTDLVR	2	y7	1	light	Stat_noFe_dSufR	18	140405_SufR_Long3.raw	46656
sll0184	QQFSTDLVR	2	y6	1	light	Fe_CS_OD1	1	140405_wt+Fe1.raw	21431
sll0184	QQFSTDLVR	2	y6	1	light	Fe_CS_OD1	2	140405_wt+Fe2.raw	18412
sll0184	QQFSTDLVR	2	y6	1	light	Fe_CS_OD1	3	140405_wt+Fe3.raw	14799
sll0184	QQFSTDLVR	2	y6	1	light	noFe_CS_OD1	4	140405_wt-Fe1.raw	37436
sll0184	QQFSTDLVR	2	y6	1	light	noFe_CS_OD1	5	140405_wt-Fe2.raw	40719
sll0184	QQFSTDLVR	2	y6	1	light	noFe_CS_OD1	6	140405_wt-Fe3.raw	31929
sll0184	QQFSTDLVR	2	y6	1	light	Stat_noFe_CS	7	140405_wt-Long1.raw	59202
sll0184	QQFSTDLVR	2	y6	1	light	Stat_noFe_CS	8	140405_wt-Long2.raw	57180
sll0184	QQFSTDLVR	2	y6	1	light	Stat_noFe_CS	9	140405_wt-Long3.raw	63520
sll0184	QQFSTDLVR	2	y6	1	light	Fe_dSufR_OD1	10	140405_SufR+Fe1.raw	23802
sll0184	QQFSTDLVR	2	y6	1	light	Fe_dSufR_OD1	11	140405_SufR+Fe2.raw	14946
sll0184	QQFSTDLVR	2	y6	1	light	Fe_dSufR_OD1	12	140405_SufR+Fe3.raw	17814
sll0184	QQFSTDLVR	2	y6	1	light	noFe_dSufR_OD1	13	140405_SufR-Fe1.raw	41584
sll0184	QQFSTDLVR	2	y6	1	light	noFe_dSufR_OD1	14	140405_SufR-Fe2.raw	44136
sll0184	QQFSTDLVR	2	y6	1	light	noFe_dSufR_OD1	15	140405_SufR-Fe3.raw	38967
sll0184	QQFSTDLVR	2	y6	1	light	Stat_noFe_dSufR	16	140405_SufR_Long1.raw	60184
sll0184	QQFSTDLVR	2	y6	1	light	Stat_noFe_dSufR	17	140405_SufR_Long2.raw	57910
sll0184	QQFSTDLVR	2	y6	1	light	Stat_noFe_dSufR	18	140405_SufR_Long3.raw	48425
sll0184	QQFSTDLVR	2	y5	1	light	Fe_CS_OD1	1	140405_wt+Fe1.raw	15181
sll0184	QQFSTDLVR	2	y5	1	light	Fe_CS_OD1	2	140405_wt+Fe2.raw	9715
sll0184	QQFSTDLVR	2	y5	1	light	Fe_CS_OD1	3	140405_wt+Fe3.raw	9070
sll0184	QQFSTDLVR	2	y5	1	light	noFe_CS_OD1	4	140405_wt-Fe1.raw	19157
sll0184	QQFSTDLVR	2	y5	1	light	noFe_CS_OD1	5	140405_wt-Fe2.raw	23393
sll0184	QQFSTDLVR	2	y5	1	light	noFe_CS_OD1	6	140405_wt-Fe3.raw	19750
sll0184	QQFSTDLVR	2	y5	1	light	Stat_noFe_CS	7	140405_wt-Long1.raw	30075
sll0184	QQFSTDLVR	2	y5	1	light	Stat_noFe_CS	8	140405_wt-Long2.raw	35993
sll0184	QQFSTDLVR	2	y5	1	light	Stat_noFe_CS	9	140405_wt-Long3.raw	34630
sll0184	QQFSTDLVR	2	y5	1	light	Fe_dSufR_OD1	10	140405_SufR+Fe1.raw	12974
sll0184	QQFSTDLVR	2	y5	1	light	Fe_dSufR_OD1	11	140405_SufR+Fe2.raw	7257
sll0184	QQFSTDLVR	2	y5	1	light	Fe_dSufR_OD1	12	140405_SufR+Fe3.raw	7611
sll0184	QQFSTDLVR	2	y5	1	light	noFe_dSufR_OD1	13	140405_SufR-Fe1.raw	24610
sll0184	QQFSTDLVR	2	y5	1	light	noFe_dSufR_OD1	14	140405_SufR-Fe2.raw	20960
sll0184	QQFSTDLVR	2	y5	1	light	noFe_dSufR_OD1	15	140405_SufR-Fe3.raw	20659
sll0184	QQFSTDLVR	2	y5	1	light	Stat_noFe_dSufR	16	140405_SufR_Long1.raw	32489
sll0184	QQFSTDLVR	2	y5	1	light	Stat_noFe_dSufR	17	140405_SufR_Long2.raw	31287
sll0184	QQFSTDLVR	2	y5	1	light	Stat_noFe_dSufR	18	140405_SufR_Long3.raw	27958
sll0184	ILGQTVATLK	2	y8	1	light	Fe_CS_OD1	1	140404_wt+Fe1.raw	189463
sll0184	ILGQTVATLK	2	y8	1	light	Fe_CS_OD1	2	140404_wt+Fe2.raw	175227
sll0184	ILGQTVATLK	2	y8	1	light	Fe_CS_OD1	3	140404_wt+Fe3.raw	148331
sll0184	ILGQTVATLK	2	y8	1	light	noFe_CS_OD1	4	140404_wt-Fe1.raw	378973
sll0184	ILGQTVATLK	2	y8	1	light	noFe_CS_OD1	5	140404_wt-Fe2.raw	396026
sll0184	ILGQTVATLK	2	y8	1	light	noFe_CS_OD1	6	140404_wt-Fe3.raw	369962
sll0184	ILGQTVATLK	2	y8	1	light	Stat_noFe_CS	7	140404_wt-Long1.raw	538483
sll0184	ILGQTVATLK	2	y8	1	light	Stat_noFe_CS	8	140404_wt-Long2.raw	548714
sll0184	ILGQTVATLK	2	y8	1	light	Stat_noFe_CS	9	140404_wt-Long3.raw	572474
sll0184	ILGQTVATLK	2	y8	1	light	Fe_dSufR_OD1	10	140404_SufR+Fe1.raw	220413
sll0184	ILGQTVATLK	2	y8	1	light	Fe_dSufR_OD1	11	140404_SufR+Fe2.raw	154627
sll0184	ILGQTVATLK	2	y8	1	light	Fe_dSufR_OD1	12	140404_SufR+Fe3.raw	191973
sll0184	ILGQTVATLK	2	y8	1	light	noFe_dSufR_OD1	13	140404_SufR-Fe1.raw	390086
sll0184	ILGQTVATLK	2	y8	1	light	noFe_dSufR_OD1	14	140404_SufR-Fe2.raw	406509
sll0184	ILGQTVATLK	2	y8	1	light	noFe_dSufR_OD1	15	140404_SufR-Fe3.raw	378023
sll0184	ILGQTVATLK	2	y8	1	light	Stat_noFe_dSufR	16	140404_SufR_Long1.raw	557076
sll0184	ILGQTVATLK	2	y8	1	light	Stat_noFe_dSufR	17	140404_SufR_Long2.raw	531163
sll0184	ILGQTVATLK	2	y8	1	light	Stat_noFe_dSufR	18	140404_SufR_Long3.raw	483396
sll0184	ILGQTVATLK	2	y7	1	light	Fe_CS_OD1	1	140404_wt+Fe1.raw	8479
sll0184	ILGQTVATLK	2	y7	1	light	Fe_CS_OD1	2	140404_wt+Fe2.raw	7075
sll0184	ILGQTVATLK	2	y7	1	light	Fe_CS_OD1	3	140404_wt+Fe3.raw	6369
sll0184	ILGQTVATLK	2	y7	1	light	noFe_CS_OD1	4	140404_wt-Fe1.raw	14249
sll0184	ILGQTVATLK	2	y7	1	light	noFe_CS_OD1	5	140404_wt-Fe2.raw	13881
sll0184	ILGQTVATLK	2	y7	1	light	noFe_CS_OD1	6	140404_wt-Fe3.raw	16749
sll0184	ILGQTVATLK	2	y7	1	light	Stat_noFe_CS	7	140404_wt-Long1.raw	24224
sll0184	ILGQTVATLK	2	y7	1	light	Stat_noFe_CS	8	140404_wt-Long2.raw	26851
sll0184	ILGQTVATLK	2	y7	1	light	Stat_noFe_CS	9	140404_wt-Long3.raw	24211
sll0184	ILGQTVATLK	2	y7	1	light	Fe_dSufR_OD1	10	140404_SufR+Fe1.raw	9531
sll0184	ILGQTVATLK	2	y7	1	light	Fe_dSufR_OD1	11	140404_SufR+Fe2.raw	6767
sll0184	ILGQTVATLK	2	y7	1	light	Fe_dSufR_OD1	12	140404_SufR+Fe3.raw	6516
sll0184	ILGQTVATLK	2	y7	1	light	noFe_dSufR_OD1	13	140404_SufR-Fe1.raw	20549
sll0184	ILGQTVATLK	2	y7	1	light	noFe_dSufR_OD1	14	140404_SufR-Fe2.raw	19734
sll0184	ILGQTVATLK	2	y7	1	light	noFe_dSufR_OD1	15	140404_SufR-Fe3.raw	15832
sll0184	ILGQTVATLK	2	y7	1	light	Stat_noFe_dSufR	16	140404_SufR_Long1.raw	20569
sll0184	ILGQTVATLK	2	y7	1	light	Stat_noFe_dSufR	17	140404_SufR_Long2.raw	24984
sll0184	ILGQTVATLK	2	y7	1	light	Stat_noFe_dSufR	18	140404_SufR_Long3.raw	20617
sll0184	ILGQTVATLK	2	y5	1	light	Fe_CS_OD1	1	140404_wt+Fe1.raw	11928
sll0184	ILGQTVATLK	2	y5	1	light	Fe_CS_OD1	2	140404_wt+Fe2.raw	10921
sll0184	ILGQTVATLK	2	y5	1	light	Fe_CS_OD1	3	140404_wt+Fe3.raw	9209
sll0184	ILGQTVATLK	2	y5	1	light	noFe_CS_OD1	4	140404_wt-Fe1.raw	15086
sll0184	ILGQTVATLK	2	y5	1	light	noFe_CS_OD1	5	140404_wt-Fe2.raw	18237
sll0184	ILGQTVATLK	2	y5	1	light	noFe_CS_OD1	6	140404_wt-Fe3.raw	17528
sll0184	ILGQTVATLK	2	y5	1	light	Stat_noFe_CS	7	140404_wt-Long1.raw	21579
sll0184	ILGQTVATLK	2	y5	1	light	Stat_noFe_CS	8	140404_wt-Long2.raw	22301
sll0184	ILGQTVATLK	2	y5	1	light	Stat_noFe_CS	9	140404_wt-Long3.raw	20211
sll0184	ILGQTVATLK	2	y5	1	light	Fe_dSufR_OD1	10	140404_SufR+Fe1.raw	11724
sll0184	ILGQTVATLK	2	y5	1	light	Fe_dSufR_OD1	11	140404_SufR+Fe2.raw	9328
sll0184	ILGQTVATLK	2	y5	1	light	Fe_dSufR_OD1	12	140404_SufR+Fe3.raw	10421
sll0184	ILGQTVATLK	2	y5	1	light	noFe_dSufR_OD1	13	140404_SufR-Fe1.raw	23123
sll0184	ILGQTVATLK	2	y5	1	light	noFe_dSufR_OD1	14	140404_SufR-Fe2.raw	18609
sll0184	ILGQTVATLK	2	y5	1	light	noFe_dSufR_OD1	15	140404_SufR-Fe3.raw	20477
sll0184	ILGQTVATLK	2	y5	1	light	Stat_noFe_dSufR	16	140404_SufR_Long1.raw	23910
sll0184	ILGQTVATLK	2	y5	1	light	Stat_noFe_dSufR	17	140404_SufR_Long2.raw	23510
sll0184	ILGQTVATLK	2	y5	1	light	Stat_noFe_dSufR	18	140404_SufR_Long3.raw	17904
sll0184	EVLTQVPR	2	y6	1	light	Fe_CS_OD1	1	140404_wt+Fe1.raw	71673
sll0184	EVLTQVPR	2	y6	1	light	Fe_CS_OD1	2	140404_wt+Fe2.raw	74805
sll0184	EVLTQVPR	2	y6	1	light	Fe_CS_OD1	3	140404_wt+Fe3.raw	63791
sll0184	EVLTQVPR	2	y6	1	light	noFe_CS_OD1	4	140404_wt-Fe1.raw	110509
sll0184	EVLTQVPR	2	y6	1	light	noFe_CS_OD1	5	140404_wt-Fe2.raw	123680
sll0184	EVLTQVPR	2	y6	1	light	noFe_CS_OD1	6	140404_wt-Fe3.raw	110906
sll0184	EVLTQVPR	2	y6	1	light	Stat_noFe_CS	7	140404_wt-Long1.raw	160463
sll0184	EVLTQVPR	2	y6	1	light	Stat_noFe_CS	8	140404_wt-Long2.raw	170548
sll0184	EVLTQVPR	2	y6	1	light	Stat_noFe_CS	9	140404_wt-Long3.raw	165670
sll0184	EVLTQVPR	2	y6	1	light	Fe_dSufR_OD1	10	140404_SufR+Fe1.raw	78310
sll0184	EVLTQVPR	2	y6	1	light	Fe_dSufR_OD1	11	140404_SufR+Fe2.raw	54790
sll0184	EVLTQVPR	2	y6	1	light	Fe_dSufR_OD1	12	140404_SufR+Fe3.raw	65920
sll0184	EVLTQVPR	2	y6	1	light	noFe_dSufR_OD1	13	140404_SufR-Fe1.raw	119715
sll0184	EVLTQVPR	2	y6	1	light	noFe_dSufR_OD1	14	140404_SufR-Fe2.raw	126428
sll0184	EVLTQVPR	2	y6	1	light	noFe_dSufR_OD1	15	140404_SufR-Fe3.raw	108638
sll0184	EVLTQVPR	2	y6	1	light	Stat_noFe_dSufR	16	140404_SufR_Long1.raw	172066
sll0184	EVLTQVPR	2	y6	1	light	Stat_noFe_dSufR	17	140404_SufR_Long2.raw	162570
sll0184	EVLTQVPR	2	y6	1	light	Stat_noFe_dSufR	18	140404_SufR_Long3.raw	151801
sll0184	EVLTQVPR	2	y5	1	light	Fe_CS_OD1	1	140404_wt+Fe1.raw	69747
sll0184	EVLTQVPR	2	y5	1	light	Fe_CS_OD1	2	140404_wt+Fe2.raw	63398
sll0184	EVLTQVPR	2	y5	1	light	Fe_CS_OD1	3	140404_wt+Fe3.raw	59343
sll0184	EVLTQVPR	2	y5	1	light	noFe_CS_OD1	4	140404_wt-Fe1.raw	134857
sll0184	EVLTQVPR	2	y5	1	light	noFe_CS_OD1	5	140404_wt-Fe2.raw	147242
sll0184	EVLTQVPR	2	y5	1	light	noFe_CS_OD1	6	140404_wt-Fe3.raw	126344
sll0184	EVLTQVPR	2	y5	1	light	Stat_noFe_CS	7	140404_wt-Long1.raw	183639
sll0184	EVLTQVPR	2	y5	1	light	Stat_noFe_CS	8	140404_wt-Long2.raw	185580
sll0184	EVLTQVPR	2	y5	1	light	Stat_noFe_CS	9	140404_wt-Long3.raw	185108
sll0184	EVLTQVPR	2	y5	1	light	Fe_dSufR_OD1	10	140404_SufR+Fe1.raw	83214
sll0184	EVLTQVPR	2	y5	1	light	Fe_dSufR_OD1	11	140404_SufR+Fe2.raw	55558
sll0184	EVLTQVPR	2	y5	1	light	Fe_dSufR_OD1	12	140404_SufR+Fe3.raw	65976
sll0184	EVLTQVPR	2	y5	1	light	noFe_dSufR_OD1	13	140404_SufR-Fe1.raw	144023
sll0184	EVLTQVPR	2	y5	1	light	noFe_dSufR_OD1	14	140404_SufR-Fe2.raw	145465
sll0184	EVLTQVPR	2	y5	1	light	noFe_dSufR_OD1	15	140404_SufR-Fe3.raw	131571
sll0184	EVLTQVPR	2	y5	1	light	Stat_noFe_dSufR	16	140404_SufR_Long1.raw	196288
sll0184	EVLTQVPR	2	y5	1	light	Stat_noFe_dSufR	17	140404_SufR_Long2.raw	189316
sll0184	EVLTQVPR	2	y5	1	light	Stat_noFe_dSufR	18	140404_SufR_Long3.raw	169626
sll0184	EVLTQVPR	2	y4	1	light	Fe_CS_OD1	1	140404_wt+Fe1.raw	40846
sll0184	EVLTQVPR	2	y4	1	light	Fe_CS_OD1	2	140404_wt+Fe2.raw	45695
sll0184	EVLTQVPR	2	y4	1	light	Fe_CS_OD1	3	140404_wt+Fe3.raw	38008
sll0184	EVLTQVPR	2	y4	1	light	noFe_CS_OD1	4	140404_wt-Fe1.raw	81904
sll0184	EVLTQVPR	2	y4	1	light	noFe_CS_OD1	5	140404_wt-Fe2.raw	91481
sll0184	EVLTQVPR	2	y4	1	light	noFe_CS_OD1	6	140404_wt-Fe3.raw	87271
sll0184	EVLTQVPR	2	y4	1	light	Stat_noFe_CS	7	140404_wt-Long1.raw	112630
sll0184	EVLTQVPR	2	y4	1	light	Stat_noFe_CS	8	140404_wt-Long2.raw	127387
sll0184	EVLTQVPR	2	y4	1	light	Stat_noFe_CS	9	140404_wt-Long3.raw	123860
sll0184	EVLTQVPR	2	y4	1	light	Fe_dSufR_OD1	10	140404_SufR+Fe1.raw	52198
sll0184	EVLTQVPR	2	y4	1	light	Fe_dSufR_OD1	11	140404_SufR+Fe2.raw	34379
sll0184	EVLTQVPR	2	y4	1	light	Fe_dSufR_OD1	12	140404_SufR+Fe3.raw	40049
sll0184	EVLTQVPR	2	y4	1	light	noFe_dSufR_OD1	13	140404_SufR-Fe1.raw	95881
sll0184	EVLTQVPR	2	y4	1	light	noFe_dSufR_OD1	14	140404_SufR-Fe2.raw	94714
sll0184	EVLTQVPR	2	y4	1	light	noFe_dSufR_OD1	15	140404_SufR-Fe3.raw	87388
sll0184	EVLTQVPR	2	y4	1	light	Stat_noFe_dSufR	16	140404_SufR_Long1.raw	136589
sll0184	EVLTQVPR	2	y4	1	light	Stat_noFe_dSufR	17	140404_SufR_Long2.raw	128024
sll0184	EVLTQVPR	2	y4	1	light	Stat_noFe_dSufR	18	140404_SufR_Long3.raw	109608
sll0208	TEFDYSSEIYK	2	y9	1	light	Fe_CS_OD1	1	140402_wt+Fe1.raw	66069
sll0208	TEFDYSSEIYK	2	y9	1	light	Fe_CS_OD1	2	140402_wt+Fe2.raw	62188
sll0208	TEFDYSSEIYK	2	y9	1	light	Fe_CS_OD1	3	140402_wt+Fe3.raw	57086
sll0208	TEFDYSSEIYK	2	y9	1	light	noFe_CS_OD1	4	140402_wt-Fe1.raw	55247
sll0208	TEFDYSSEIYK	2	y9	1	light	noFe_CS_OD1	5	140402_wt-Fe2.raw	50074
sll0208	TEFDYSSEIYK	2	y9	1	light	noFe_CS_OD1	6	140402_wt-Fe3.raw	48893
sll0208	TEFDYSSEIYK	2	y9	1	light	Stat_noFe_CS	7	140402_wt-Long1.raw	55430
sll0208	TEFDYSSEIYK	2	y9	1	light	Stat_noFe_CS	8	140402_wt-Long2.raw	48821
sll0208	TEFDYSSEIYK	2	y9	1	light	Stat_noFe_CS	9	140402_wt-Long3.raw	48300
sll0208	TEFDYSSEIYK	2	y9	1	light	Fe_dSufR_OD1	10	140402_SufR+Fe1.raw	68434
sll0208	TEFDYSSEIYK	2	y9	1	light	Fe_dSufR_OD1	11	140402_SufR+Fe2.raw	49934
sll0208	TEFDYSSEIYK	2	y9	1	light	Fe_dSufR_OD1	12	140402_SufR+Fe3.raw	63304
sll0208	TEFDYSSEIYK	2	y9	1	light	noFe_dSufR_OD1	13	140402_SufR-Fe1.raw	53162
sll0208	TEFDYSSEIYK	2	y9	1	light	noFe_dSufR_OD1	14	140402_SufR-Fe2.raw	49791
sll0208	TEFDYSSEIYK	2	y9	1	light	noFe_dSufR_OD1	15	140402_SufR-Fe3.raw	43138
sll0208	TEFDYSSEIYK	2	y9	1	light	Stat_noFe_dSufR	16	140402_SufR-Long1.raw	48711
sll0208	TEFDYSSEIYK	2	y9	1	light	Stat_noFe_dSufR	17	140402_SufR-Long2.raw	48830
sll0208	TEFDYSSEIYK	2	y9	1	light	Stat_noFe_dSufR	18	140402_SufR-Long3.raw	40762
sll0208	TEFDYSSEIYK	2	y8	1	light	Fe_CS_OD1	1	140402_wt+Fe1.raw	29218
sll0208	TEFDYSSEIYK	2	y8	1	light	Fe_CS_OD1	2	140402_wt+Fe2.raw	30250
sll0208	TEFDYSSEIYK	2	y8	1	light	Fe_CS_OD1	3	140402_wt+Fe3.raw	25274
sll0208	TEFDYSSEIYK	2	y8	1	light	noFe_CS_OD1	4	140402_wt-Fe1.raw	23056
sll0208	TEFDYSSEIYK	2	y8	1	light	noFe_CS_OD1	5	140402_wt-Fe2.raw	26803
sll0208	TEFDYSSEIYK	2	y8	1	light	noFe_CS_OD1	6	140402_wt-Fe3.raw	22203
sll0208	TEFDYSSEIYK	2	y8	1	light	Stat_noFe_CS	7	140402_wt-Long1.raw	27130
sll0208	TEFDYSSEIYK	2	y8	1	light	Stat_noFe_CS	8	140402_wt-Long2.raw	22143
sll0208	TEFDYSSEIYK	2	y8	1	light	Stat_noFe_CS	9	140402_wt-Long3.raw	23000
sll0208	TEFDYSSEIYK	2	y8	1	light	Fe_dSufR_OD1	10	140402_SufR+Fe1.raw	32493
sll0208	TEFDYSSEIYK	2	y8	1	light	Fe_dSufR_OD1	11	140402_SufR+Fe2.raw	24275
sll0208	TEFDYSSEIYK	2	y8	1	light	Fe_dSufR_OD1	12	140402_SufR+Fe3.raw	27779
sll0208	TEFDYSSEIYK	2	y8	1	light	noFe_dSufR_OD1	13	140402_SufR-Fe1.raw	20162
sll0208	TEFDYSSEIYK	2	y8	1	light	noFe_dSufR_OD1	14	140402_SufR-Fe2.raw	22905
sll0208	TEFDYSSEIYK	2	y8	1	light	noFe_dSufR_OD1	15	140402_SufR-Fe3.raw	20929
sll0208	TEFDYSSEIYK	2	y8	1	light	Stat_noFe_dSufR	16	140402_SufR-Long1.raw	23341
sll0208	TEFDYSSEIYK	2	y8	1	light	Stat_noFe_dSufR	17	140402_SufR-Long2.raw	24570
sll0208	TEFDYSSEIYK	2	y8	1	light	Stat_noFe_dSufR	18	140402_SufR-Long3.raw	20990
sll0208	TEFDYSSEIYK	2	y6	1	light	Fe_CS_OD1	1	140402_wt+Fe1.raw	33807
sll0208	TEFDYSSEIYK	2	y6	1	light	Fe_CS_OD1	2	140402_wt+Fe2.raw	30608
sll0208	TEFDYSSEIYK	2	y6	1	light	Fe_CS_OD1	3	140402_wt+Fe3.raw	24386
sll0208	TEFDYSSEIYK	2	y6	1	light	noFe_CS_OD1	4	140402_wt-Fe1.raw	29799
sll0208	TEFDYSSEIYK	2	y6	1	light	noFe_CS_OD1	5	140402_wt-Fe2.raw	23163
sll0208	TEFDYSSEIYK	2	y6	1	light	noFe_CS_OD1	6	140402_wt-Fe3.raw	25766
sll0208	TEFDYSSEIYK	2	y6	1	light	Stat_noFe_CS	7	140402_wt-Long1.raw	27926
sll0208	TEFDYSSEIYK	2	y6	1	light	Stat_noFe_CS	8	140402_wt-Long2.raw	27393
sll0208	TEFDYSSEIYK	2	y6	1	light	Stat_noFe_CS	9	140402_wt-Long3.raw	21812
sll0208	TEFDYSSEIYK	2	y6	1	light	Fe_dSufR_OD1	10	140402_SufR+Fe1.raw	35612
sll0208	TEFDYSSEIYK	2	y6	1	light	Fe_dSufR_OD1	11	140402_SufR+Fe2.raw	25716
sll0208	TEFDYSSEIYK	2	y6	1	light	Fe_dSufR_OD1	12	140402_SufR+Fe3.raw	26868
sll0208	TEFDYSSEIYK	2	y6	1	light	noFe_dSufR_OD1	13	140402_SufR-Fe1.raw	22573
sll0208	TEFDYSSEIYK	2	y6	1	light	noFe_dSufR_OD1	14	140402_SufR-Fe2.raw	26086
sll0208	TEFDYSSEIYK	2	y6	1	light	noFe_dSufR_OD1	15	140402_SufR-Fe3.raw	22450
sll0208	TEFDYSSEIYK	2	y6	1	light	Stat_noFe_dSufR	16	140402_SufR-Long1.raw	24357
sll0208	TEFDYSSEIYK	2	y6	1	light	Stat_noFe_dSufR	17	140402_SufR-Long2.raw	23289
sll0208	TEFDYSSEIYK	2	y6	1	light	Stat_noFe_dSufR	18	140402_SufR-Long3.raw	19284
sll0208	EELEQANK	3	y5	1	light	Fe_CS_OD1	1	140405_wt+Fe1.raw	3922
sll0208	EELEQANK	3	y5	1	light	Fe_CS_OD1	2	140405_wt+Fe2.raw	4242
sll0208	EELEQANK	3	y5	1	light	Fe_CS_OD1	3	140405_wt+Fe3.raw	2898
sll0208	EELEQANK	3	y5	1	light	noFe_CS_OD1	4	140405_wt-Fe1.raw	4100
sll0208	EELEQANK	3	y5	1	light	noFe_CS_OD1	5	140405_wt-Fe2.raw	3712
sll0208	EELEQANK	3	y5	1	light	noFe_CS_OD1	6	140405_wt-Fe3.raw	3352
sll0208	EELEQANK	3	y5	1	light	Stat_noFe_CS	7	140405_wt-Long1.raw	3692
sll0208	EELEQANK	3	y5	1	light	Stat_noFe_CS	8	140405_wt-Long2.raw	3774
sll0208	EELEQANK	3	y5	1	light	Stat_noFe_CS	9	140405_wt-Long3.raw	3414
sll0208	EELEQANK	3	y5	1	light	Fe_dSufR_OD1	10	140405_SufR+Fe1.raw	4876
sll0208	EELEQANK	3	y5	1	light	Fe_dSufR_OD1	11	140405_SufR+Fe2.raw	2977
sll0208	EELEQANK	3	y5	1	light	Fe_dSufR_OD1	12	140405_SufR+Fe3.raw	4023
sll0208	EELEQANK	3	y5	1	light	noFe_dSufR_OD1	13	140405_SufR-Fe1.raw	3615
sll0208	EELEQANK	3	y5	1	light	noFe_dSufR_OD1	14	140405_SufR-Fe2.raw	3153
sll0208	EELEQANK	3	y5	1	light	noFe_dSufR_OD1	15	140405_SufR-Fe3.raw	4664
sll0208	EELEQANK	3	y5	1	light	Stat_noFe_dSufR	16	140405_SufR_Long1.raw	3812
sll0208	EELEQANK	3	y5	1	light	Stat_noFe_dSufR	17	140405_SufR_Long2.raw	2985
sll0208	EELEQANK	3	y5	1	light	Stat_noFe_dSufR	18	140405_SufR_Long3.raw	2394
sll0208	EELEQANK	3	y4	1	light	Fe_CS_OD1	1	140405_wt+Fe1.raw	9241
sll0208	EELEQANK	3	y4	1	light	Fe_CS_OD1	2	140405_wt+Fe2.raw	7937
sll0208	EELEQANK	3	y4	1	light	Fe_CS_OD1	3	140405_wt+Fe3.raw	6955
sll0208	EELEQANK	3	y4	1	light	noFe_CS_OD1	4	140405_wt-Fe1.raw	6961
sll0208	EELEQANK	3	y4	1	light	noFe_CS_OD1	5	140405_wt-Fe2.raw	7230
sll0208	EELEQANK	3	y4	1	light	noFe_CS_OD1	6	140405_wt-Fe3.raw	6919
sll0208	EELEQANK	3	y4	1	light	Stat_noFe_CS	7	140405_wt-Long1.raw	7225
sll0208	EELEQANK	3	y4	1	light	Stat_noFe_CS	8	140405_wt-Long2.raw	8102
sll0208	EELEQANK	3	y4	1	light	Stat_noFe_CS	9	140405_wt-Long3.raw	7590
sll0208	EELEQANK	3	y4	1	light	Fe_dSufR_OD1	10	140405_SufR+Fe1.raw	9488
sll0208	EELEQANK	3	y4	1	light	Fe_dSufR_OD1	11	140405_SufR+Fe2.raw	6014
sll0208	EELEQANK	3	y4	1	light	Fe_dSufR_OD1	12	140405_SufR+Fe3.raw	8002
sll0208	EELEQANK	3	y4	1	light	noFe_dSufR_OD1	13	140405_SufR-Fe1.raw	7631
sll0208	EELEQANK	3	y4	1	light	noFe_dSufR_OD1	14	140405_SufR-Fe2.raw	7478
sll0208	EELEQANK	3	y4	1	light	noFe_dSufR_OD1	15	140405_SufR-Fe3.raw	8639
sll0208	EELEQANK	3	y4	1	light	Stat_noFe_dSufR	16	140405_SufR_Long1.raw	5668
sll0208	EELEQANK	3	y4	1	light	Stat_noFe_dSufR	17	140405_SufR_Long2.raw	6355
sll0208	EELEQANK	3	y4	1	light	Stat_noFe_dSufR	18	140405_SufR_Long3.raw	5195
sll0208	EELEQANK	3	y3	1	light	Fe_CS_OD1	1	140405_wt+Fe1.raw	1791
sll0208	EELEQANK	3	y3	1	light	Fe_CS_OD1	2	140405_wt+Fe2.raw	1568
sll0208	EELEQANK	3	y3	1	light	Fe_CS_OD1	3	140405_wt+Fe3.raw	969
sll0208	EELEQANK	3	y3	1	light	noFe_CS_OD1	4	140405_wt-Fe1.raw	1314
sll0208	EELEQANK	3	y3	1	light	noFe_CS_OD1	5	140405_wt-Fe2.raw	1066
sll0208	EELEQANK	3	y3	1	light	noFe_CS_OD1	6	140405_wt-Fe3.raw	1810
sll0208	EELEQANK	3	y3	1	light	Stat_noFe_CS	7	140405_wt-Long1.raw	1577
sll0208	EELEQANK	3	y3	1	light	Stat_noFe_CS	8	140405_wt-Long2.raw	1051
sll0208	EELEQANK	3	y3	1	light	Stat_noFe_CS	9	140405_wt-Long3.raw	1576
sll0208	EELEQANK	3	y3	1	light	Fe_dSufR_OD1	10	140405_SufR+Fe1.raw	2083
sll0208	EELEQANK	3	y3	1	light	Fe_dSufR_OD1	11	140405_SufR+Fe2.raw	942
sll0208	EELEQANK	3	y3	1	light	Fe_dSufR_OD1	12	140405_SufR+Fe3.raw	1402
sll0208	EELEQANK	3	y3	1	light	noFe_dSufR_OD1	13	140405_SufR-Fe1.raw	1120
sll0208	EELEQANK	3	y3	1	light	noFe_dSufR_OD1	14	140405_SufR-Fe2.raw	2014
sll0208	EELEQANK	3	y3	1	light	noFe_dSufR_OD1	15	140405_SufR-Fe3.raw	1733
sll0208	EELEQANK	3	y3	1	light	Stat_noFe_dSufR	16	140405_SufR_Long1.raw	1119
sll0208	EELEQANK	3	y3	1	light	Stat_noFe_dSufR	17	140405_SufR_Long2.raw	1625
sll0208	EELEQANK	3	y3	1	light	Stat_noFe_dSufR	18	140405_SufR_Long3.raw	1221
sll0208	ENLPLVWK	2	y5	1	light	Fe_CS_OD1	1	140405_wt+Fe1.raw	239724
sll0208	ENLPLVWK	2	y5	1	light	Fe_CS_OD1	2	140405_wt+Fe2.raw	232742
sll0208	ENLPLVWK	2	y5	1	light	Fe_CS_OD1	3	140405_wt+Fe3.raw	212056
sll0208	ENLPLVWK	2	y5	1	light	noFe_CS_OD1	4	140405_wt-Fe1.raw	229695
sll0208	ENLPLVWK	2	y5	1	light	noFe_CS_OD1	5	140405_wt-Fe2.raw	205022
sll0208	ENLPLVWK	2	y5	1	light	noFe_CS_OD1	6	140405_wt-Fe3.raw	242551
sll0208	ENLPLVWK	2	y5	1	light	Stat_noFe_CS	7	140405_wt-Long1.raw	190341
sll0208	ENLPLVWK	2	y5	1	light	Stat_noFe_CS	8	140405_wt-Long2.raw	164628
sll0208	ENLPLVWK	2	y5	1	light	Stat_noFe_CS	9	140405_wt-Long3.raw	219029
sll0208	ENLPLVWK	2	y5	1	light	Fe_dSufR_OD1	10	140405_SufR+Fe1.raw	236046
sll0208	ENLPLVWK	2	y5	1	light	Fe_dSufR_OD1	11	140405_SufR+Fe2.raw	150335
sll0208	ENLPLVWK	2	y5	1	light	Fe_dSufR_OD1	12	140405_SufR+Fe3.raw	283558
sll0208	ENLPLVWK	2	y5	1	light	noFe_dSufR_OD1	13	140405_SufR-Fe1.raw	200401
sll0208	ENLPLVWK	2	y5	1	light	noFe_dSufR_OD1	14	140405_SufR-Fe2.raw	225973
sll0208	ENLPLVWK	2	y5	1	light	noFe_dSufR_OD1	15	140405_SufR-Fe3.raw	207386
sll0208	ENLPLVWK	2	y5	1	light	Stat_noFe_dSufR	16	140405_SufR_Long1.raw	185303
sll0208	ENLPLVWK	2	y5	1	light	Stat_noFe_dSufR	17	140405_SufR_Long2.raw	185828
sll0208	ENLPLVWK	2	y5	1	light	Stat_noFe_dSufR	18	140405_SufR_Long3.raw	145352
sll0208	ENLPLVWK	2	y4	1	light	Fe_CS_OD1	1	140405_wt+Fe1.raw	30212
sll0208	ENLPLVWK	2	y4	1	light	Fe_CS_OD1	2	140405_wt+Fe2.raw	25729
sll0208	ENLPLVWK	2	y4	1	light	Fe_CS_OD1	3	140405_wt+Fe3.raw	24313
sll0208	ENLPLVWK	2	y4	1	light	noFe_CS_OD1	4	140405_wt-Fe1.raw	27964
sll0208	ENLPLVWK	2	y4	1	light	noFe_CS_OD1	5	140405_wt-Fe2.raw	25937
sll0208	ENLPLVWK	2	y4	1	light	noFe_CS_OD1	6	140405_wt-Fe3.raw	28962
sll0208	ENLPLVWK	2	y4	1	light	Stat_noFe_CS	7	140405_wt-Long1.raw	24207
sll0208	ENLPLVWK	2	y4	1	light	Stat_noFe_CS	8	140405_wt-Long2.raw	19373
sll0208	ENLPLVWK	2	y4	1	light	Stat_noFe_CS	9	140405_wt-Long3.raw	24547
sll0208	ENLPLVWK	2	y4	1	light	Fe_dSufR_OD1	10	140405_SufR+Fe1.raw	28697
sll0208	ENLPLVWK	2	y4	1	light	Fe_dSufR_OD1	11	140405_SufR+Fe2.raw	18710
sll0208	ENLPLVWK	2	y4	1	light	Fe_dSufR_OD1	12	140405_SufR+Fe3.raw	32322
sll0208	ENLPLVWK	2	y4	1	light	noFe_dSufR_OD1	13	140405_SufR-Fe1.raw	24074
sll0208	ENLPLVWK	2	y4	1	light	noFe_dSufR_OD1	14	140405_SufR-Fe2.raw	25650
sll0208	ENLPLVWK	2	y4	1	light	noFe_dSufR_OD1	15	140405_SufR-Fe3.raw	25606
sll0208	ENLPLVWK	2	y4	1	light	Stat_noFe_dSufR	16	140405_SufR_Long1.raw	19930
sll0208	ENLPLVWK	2	y4	1	light	Stat_noFe_dSufR	17	140405_SufR_Long2.raw	20429
sll0208	ENLPLVWK	2	y4	1	light	Stat_noFe_dSufR	18	140405_SufR_Long3.raw	19389
sll0208	ENLPLVWK	2	y3	1	light	Fe_CS_OD1	1	140405_wt+Fe1.raw	35046
sll0208	ENLPLVWK	2	y3	1	light	Fe_CS_OD1	2	140405_wt+Fe2.raw	35190
sll0208	ENLPLVWK	2	y3	1	light	Fe_CS_OD1	3	140405_wt+Fe3.raw	28922
sll0208	ENLPLVWK	2	y3	1	light	noFe_CS_OD1	4	140405_wt-Fe1.raw	37111
sll0208	ENLPLVWK	2	y3	1	light	noFe_CS_OD1	5	140405_wt-Fe2.raw	31791
sll0208	ENLPLVWK	2	y3	1	light	noFe_CS_OD1	6	140405_wt-Fe3.raw	40652
sll0208	ENLPLVWK	2	y3	1	light	Stat_noFe_CS	7	140405_wt-Long1.raw	29671
sll0208	ENLPLVWK	2	y3	1	light	Stat_noFe_CS	8	140405_wt-Long2.raw	26959
sll0208	ENLPLVWK	2	y3	1	light	Stat_noFe_CS	9	140405_wt-Long3.raw	35133
sll0208	ENLPLVWK	2	y3	1	light	Fe_dSufR_OD1	10	140405_SufR+Fe1.raw	36695
sll0208	ENLPLVWK	2	y3	1	light	Fe_dSufR_OD1	11	140405_SufR+Fe2.raw	21459
sll0208	ENLPLVWK	2	y3	1	light	Fe_dSufR_OD1	12	140405_SufR+Fe3.raw	39486
sll0208	ENLPLVWK	2	y3	1	light	noFe_dSufR_OD1	13	140405_SufR-Fe1.raw	31872
sll0208	ENLPLVWK	2	y3	1	light	noFe_dSufR_OD1	14	140405_SufR-Fe2.raw	34596
sll0208	ENLPLVWK	2	y3	1	light	noFe_dSufR_OD1	15	140405_SufR-Fe3.raw	32922
sll0208	ENLPLVWK	2	y3	1	light	Stat_noFe_dSufR	16	140405_SufR_Long1.raw	26979
sll0208	ENLPLVWK	2	y3	1	light	Stat_noFe_dSufR	17	140405_SufR_Long2.raw	27179
sll0208	ENLPLVWK	2	y3	1	light	Stat_noFe_dSufR	18	140405_SufR_Long3.raw	21343
sll0209	SVTGQVIEGK	2	y8	1	light	Fe_CS_OD1	1	140402_wt+Fe1.raw	168258
sll0209	SVTGQVIEGK	2	y8	1	light	Fe_CS_OD1	2	140402_wt+Fe2.raw	172782
sll0209	SVTGQVIEGK	2	y8	1	light	Fe_CS_OD1	3	140402_wt+Fe3.raw	196480
sll0209	SVTGQVIEGK	2	y8	1	light	noFe_CS_OD1	4	140402_wt-Fe1.raw	293427
sll0209	SVTGQVIEGK	2	y8	1	light	noFe_CS_OD1	5	140402_wt-Fe2.raw	282431
sll0209	SVTGQVIEGK	2	y8	1	light	noFe_CS_OD1	6	140402_wt-Fe3.raw	286510
sll0209	SVTGQVIEGK	2	y8	1	light	Stat_noFe_CS	7	140402_wt-Long1.raw	355118
sll0209	SVTGQVIEGK	2	y8	1	light	Stat_noFe_CS	8	140402_wt-Long2.raw	343029
sll0209	SVTGQVIEGK	2	y8	1	light	Stat_noFe_CS	9	140402_wt-Long3.raw	353511
sll0209	SVTGQVIEGK	2	y8	1	light	Fe_dSufR_OD1	10	140402_SufR+Fe1.raw	112810
sll0209	SVTGQVIEGK	2	y8	1	light	Fe_dSufR_OD1	11	140402_SufR+Fe2.raw	105386
sll0209	SVTGQVIEGK	2	y8	1	light	Fe_dSufR_OD1	12	140402_SufR+Fe3.raw	145382
sll0209	SVTGQVIEGK	2	y8	1	light	noFe_dSufR_OD1	13	140402_SufR-Fe1.raw	308596
sll0209	SVTGQVIEGK	2	y8	1	light	noFe_dSufR_OD1	14	140402_SufR-Fe2.raw	305485
sll0209	SVTGQVIEGK	2	y8	1	light	noFe_dSufR_OD1	15	140402_SufR-Fe3.raw	319977
sll0209	SVTGQVIEGK	2	y8	1	light	Stat_noFe_dSufR	16	140402_SufR-Long1.raw	419983
sll0209	SVTGQVIEGK	2	y8	1	light	Stat_noFe_dSufR	17	140402_SufR-Long2.raw	384293
sll0209	SVTGQVIEGK	2	y8	1	light	Stat_noFe_dSufR	18	140402_SufR-Long3.raw	391771
sll0209	SVTGQVIEGK	2	y7	1	light	Fe_CS_OD1	1	140402_wt+Fe1.raw	40886
sll0209	SVTGQVIEGK	2	y7	1	light	Fe_CS_OD1	2	140402_wt+Fe2.raw	39875
sll0209	SVTGQVIEGK	2	y7	1	light	Fe_CS_OD1	3	140402_wt+Fe3.raw	48240
sll0209	SVTGQVIEGK	2	y7	1	light	noFe_CS_OD1	4	140402_wt-Fe1.raw	68280
sll0209	SVTGQVIEGK	2	y7	1	light	noFe_CS_OD1	5	140402_wt-Fe2.raw	69371
sll0209	SVTGQVIEGK	2	y7	1	light	noFe_CS_OD1	6	140402_wt-Fe3.raw	72657
sll0209	SVTGQVIEGK	2	y7	1	light	Stat_noFe_CS	7	140402_wt-Long1.raw	85936
sll0209	SVTGQVIEGK	2	y7	1	light	Stat_noFe_CS	8	140402_wt-Long2.raw	80737
sll0209	SVTGQVIEGK	2	y7	1	light	Stat_noFe_CS	9	140402_wt-Long3.raw	85255
sll0209	SVTGQVIEGK	2	y7	1	light	Fe_dSufR_OD1	10	140402_SufR+Fe1.raw	28878
sll0209	SVTGQVIEGK	2	y7	1	light	Fe_dSufR_OD1	11	140402_SufR+Fe2.raw	26306
sll0209	SVTGQVIEGK	2	y7	1	light	Fe_dSufR_OD1	12	140402_SufR+Fe3.raw	36734
sll0209	SVTGQVIEGK	2	y7	1	light	noFe_dSufR_OD1	13	140402_SufR-Fe1.raw	77092
sll0209	SVTGQVIEGK	2	y7	1	light	noFe_dSufR_OD1	14	140402_SufR-Fe2.raw	76988
sll0209	SVTGQVIEGK	2	y7	1	light	noFe_dSufR_OD1	15	140402_SufR-Fe3.raw	73730
sll0209	SVTGQVIEGK	2	y7	1	light	Stat_noFe_dSufR	16	140402_SufR-Long1.raw	97108
sll0209	SVTGQVIEGK	2	y7	1	light	Stat_noFe_dSufR	17	140402_SufR-Long2.raw	100987
sll0209	SVTGQVIEGK	2	y7	1	light	Stat_noFe_dSufR	18	140402_SufR-Long3.raw	90688
sll0209	SVTGQVIEGK	2	y4	1	light	Fe_CS_OD1	1	140402_wt+Fe1.raw	21188
sll0209	SVTGQVIEGK	2	y4	1	light	Fe_CS_OD1	2	140402_wt+Fe2.raw	24096
sll0209	SVTGQVIEGK	2	y4	1	light	Fe_CS_OD1	3	140402_wt+Fe3.raw	27876
sll0209	SVTGQVIEGK	2	y4	1	light	noFe_CS_OD1	4	140402_wt-Fe1.raw	39334
sll0209	SVTGQVIEGK	2	y4	1	light	noFe_CS_OD1	5	140402_wt-Fe2.raw	37569
sll0209	SVTGQVIEGK	2	y4	1	light	noFe_CS_OD1	6	140402_wt-Fe3.raw	36999
sll0209	SVTGQVIEGK	2	y4	1	light	Stat_noFe_CS	7	140402_wt-Long1.raw	47063
sll0209	SVTGQVIEGK	2	y4	1	light	Stat_noFe_CS	8	140402_wt-Long2.raw	43316
sll0209	SVTGQVIEGK	2	y4	1	light	Stat_noFe_CS	9	140402_wt-Long3.raw	42927
sll0209	SVTGQVIEGK	2	y4	1	light	Fe_dSufR_OD1	10	140402_SufR+Fe1.raw	15661
sll0209	SVTGQVIEGK	2	y4	1	light	Fe_dSufR_OD1	11	140402_SufR+Fe2.raw	15983
sll0209	SVTGQVIEGK	2	y4	1	light	Fe_dSufR_OD1	12	140402_SufR+Fe3.raw	18934
sll0209	SVTGQVIEGK	2	y4	1	light	noFe_dSufR_OD1	13	140402_SufR-Fe1.raw	39727
sll0209	SVTGQVIEGK	2	y4	1	light	noFe_dSufR_OD1	14	140402_SufR-Fe2.raw	39834
sll0209	SVTGQVIEGK	2	y4	1	light	noFe_dSufR_OD1	15	140402_SufR-Fe3.raw	44230
sll0209	SVTGQVIEGK	2	y4	1	light	Stat_noFe_dSufR	16	140402_SufR-Long1.raw	46007
sll0209	SVTGQVIEGK	2	y4	1	light	Stat_noFe_dSufR	17	140402_SufR-Long2.raw	51010
sll0209	SVTGQVIEGK	2	y4	1	light	Stat_noFe_dSufR	18	140402_SufR-Long3.raw	50800
sll0209	NVELDFQR	2	y6	1	light	Fe_CS_OD1	1	140404_wt+Fe1.raw	190998
sll0209	NVELDFQR	2	y6	1	light	Fe_CS_OD1	2	140404_wt+Fe2.raw	185721
sll0209	NVELDFQR	2	y6	1	light	Fe_CS_OD1	3	140404_wt+Fe3.raw	190788
sll0209	NVELDFQR	2	y6	1	light	noFe_CS_OD1	4	140404_wt-Fe1.raw	276684
sll0209	NVELDFQR	2	y6	1	light	noFe_CS_OD1	5	140404_wt-Fe2.raw	282954
sll0209	NVELDFQR	2	y6	1	light	noFe_CS_OD1	6	140404_wt-Fe3.raw	319820
sll0209	NVELDFQR	2	y6	1	light	Stat_noFe_CS	7	140404_wt-Long1.raw	348607
sll0209	NVELDFQR	2	y6	1	light	Stat_noFe_CS	8	140404_wt-Long2.raw	338296
sll0209	NVELDFQR	2	y6	1	light	Stat_noFe_CS	9	140404_wt-Long3.raw	349966
sll0209	NVELDFQR	2	y6	1	light	Fe_dSufR_OD1	10	140404_SufR+Fe1.raw	144867
sll0209	NVELDFQR	2	y6	1	light	Fe_dSufR_OD1	11	140404_SufR+Fe2.raw	124779
sll0209	NVELDFQR	2	y6	1	light	Fe_dSufR_OD1	12	140404_SufR+Fe3.raw	163549
sll0209	NVELDFQR	2	y6	1	light	noFe_dSufR_OD1	13	140404_SufR-Fe1.raw	322157
sll0209	NVELDFQR	2	y6	1	light	noFe_dSufR_OD1	14	140404_SufR-Fe2.raw	321589
sll0209	NVELDFQR	2	y6	1	light	noFe_dSufR_OD1	15	140404_SufR-Fe3.raw	320889
sll0209	NVELDFQR	2	y6	1	light	Stat_noFe_dSufR	16	140404_SufR_Long1.raw	370699
sll0209	NVELDFQR	2	y6	1	light	Stat_noFe_dSufR	17	140404_SufR_Long2.raw	370935
sll0209	NVELDFQR	2	y6	1	light	Stat_noFe_dSufR	18	140404_SufR_Long3.raw	320649
sll0209	NVELDFQR	2	y5	1	light	Fe_CS_OD1	1	140404_wt+Fe1.raw	57719
sll0209	NVELDFQR	2	y5	1	light	Fe_CS_OD1	2	140404_wt+Fe2.raw	59465
sll0209	NVELDFQR	2	y5	1	light	Fe_CS_OD1	3	140404_wt+Fe3.raw	63550
sll0209	NVELDFQR	2	y5	1	light	noFe_CS_OD1	4	140404_wt-Fe1.raw	81291
sll0209	NVELDFQR	2	y5	1	light	noFe_CS_OD1	5	140404_wt-Fe2.raw	97860
sll0209	NVELDFQR	2	y5	1	light	noFe_CS_OD1	6	140404_wt-Fe3.raw	97672
sll0209	NVELDFQR	2	y5	1	light	Stat_noFe_CS	7	140404_wt-Long1.raw	115011
sll0209	NVELDFQR	2	y5	1	light	Stat_noFe_CS	8	140404_wt-Long2.raw	109979
sll0209	NVELDFQR	2	y5	1	light	Stat_noFe_CS	9	140404_wt-Long3.raw	108974
sll0209	NVELDFQR	2	y5	1	light	Fe_dSufR_OD1	10	140404_SufR+Fe1.raw	40889
sll0209	NVELDFQR	2	y5	1	light	Fe_dSufR_OD1	11	140404_SufR+Fe2.raw	41026
sll0209	NVELDFQR	2	y5	1	light	Fe_dSufR_OD1	12	140404_SufR+Fe3.raw	50026
sll0209	NVELDFQR	2	y5	1	light	noFe_dSufR_OD1	13	140404_SufR-Fe1.raw	108684
sll0209	NVELDFQR	2	y5	1	light	noFe_dSufR_OD1	14	140404_SufR-Fe2.raw	102883
sll0209	NVELDFQR	2	y5	1	light	noFe_dSufR_OD1	15	140404_SufR-Fe3.raw	108423
sll0209	NVELDFQR	2	y5	1	light	Stat_noFe_dSufR	16	140404_SufR_Long1.raw	127040
sll0209	NVELDFQR	2	y5	1	light	Stat_noFe_dSufR	17	140404_SufR_Long2.raw	121081
sll0209	NVELDFQR	2	y5	1	light	Stat_noFe_dSufR	18	140404_SufR_Long3.raw	111056
sll0209	NVELDFQR	2	y4	1	light	Fe_CS_OD1	1	140404_wt+Fe1.raw	37341
sll0209	NVELDFQR	2	y4	1	light	Fe_CS_OD1	2	140404_wt+Fe2.raw	37125
sll0209	NVELDFQR	2	y4	1	light	Fe_CS_OD1	3	140404_wt+Fe3.raw	38244
sll0209	NVELDFQR	2	y4	1	light	noFe_CS_OD1	4	140404_wt-Fe1.raw	57362
sll0209	NVELDFQR	2	y4	1	light	noFe_CS_OD1	5	140404_wt-Fe2.raw	60305
sll0209	NVELDFQR	2	y4	1	light	noFe_CS_OD1	6	140404_wt-Fe3.raw	63463
sll0209	NVELDFQR	2	y4	1	light	Stat_noFe_CS	7	140404_wt-Long1.raw	75388
sll0209	NVELDFQR	2	y4	1	light	Stat_noFe_CS	8	140404_wt-Long2.raw	66360
sll0209	NVELDFQR	2	y4	1	light	Stat_noFe_CS	9	140404_wt-Long3.raw	63477
sll0209	NVELDFQR	2	y4	1	light	Fe_dSufR_OD1	10	140404_SufR+Fe1.raw	22904
sll0209	NVELDFQR	2	y4	1	light	Fe_dSufR_OD1	11	140404_SufR+Fe2.raw	25055
sll0209	NVELDFQR	2	y4	1	light	Fe_dSufR_OD1	12	140404_SufR+Fe3.raw	30962
sll0209	NVELDFQR	2	y4	1	light	noFe_dSufR_OD1	13	140404_SufR-Fe1.raw	59329
sll0209	NVELDFQR	2	y4	1	light	noFe_dSufR_OD1	14	140404_SufR-Fe2.raw	61676
sll0209	NVELDFQR	2	y4	1	light	noFe_dSufR_OD1	15	140404_SufR-Fe3.raw	62521
sll0209	NVELDFQR	2	y4	1	light	Stat_noFe_dSufR	16	140404_SufR_Long1.raw	75891
sll0209	NVELDFQR	2	y4	1	light	Stat_noFe_dSufR	17	140404_SufR_Long2.raw	66349
sll0209	NVELDFQR	2	y4	1	light	Stat_noFe_dSufR	18	140404_SufR_Long3.raw	67798
sll0209	ELLLIAR	2	y5	1	light	Fe_CS_OD1	1	140402_wt+Fe1.raw	102048
sll0209	ELLLIAR	2	y5	1	light	Fe_CS_OD1	2	140402_wt+Fe2.raw	111111
sll0209	ELLLIAR	2	y5	1	light	Fe_CS_OD1	3	140402_wt+Fe3.raw	118268
sll0209	ELLLIAR	2	y5	1	light	noFe_CS_OD1	4	140402_wt-Fe1.raw	158727
sll0209	ELLLIAR	2	y5	1	light	noFe_CS_OD1	5	140402_wt-Fe2.raw	180440
sll0209	ELLLIAR	2	y5	1	light	noFe_CS_OD1	6	140402_wt-Fe3.raw	190069
sll0209	ELLLIAR	2	y5	1	light	Stat_noFe_CS	7	140402_wt-Long1.raw	184549
sll0209	ELLLIAR	2	y5	1	light	Stat_noFe_CS	8	140402_wt-Long2.raw	197253
sll0209	ELLLIAR	2	y5	1	light	Stat_noFe_CS	9	140402_wt-Long3.raw	199335
sll0209	ELLLIAR	2	y5	1	light	Fe_dSufR_OD1	10	140402_SufR+Fe1.raw	65781
sll0209	ELLLIAR	2	y5	1	light	Fe_dSufR_OD1	11	140402_SufR+Fe2.raw	57326
sll0209	ELLLIAR	2	y5	1	light	Fe_dSufR_OD1	12	140402_SufR+Fe3.raw	100952
sll0209	ELLLIAR	2	y5	1	light	noFe_dSufR_OD1	13	140402_SufR-Fe1.raw	188005
sll0209	ELLLIAR	2	y5	1	light	noFe_dSufR_OD1	14	140402_SufR-Fe2.raw	191026
sll0209	ELLLIAR	2	y5	1	light	noFe_dSufR_OD1	15	140402_SufR-Fe3.raw	198585
sll0209	ELLLIAR	2	y5	1	light	Stat_noFe_dSufR	16	140402_SufR-Long1.raw	204107
sll0209	ELLLIAR	2	y5	1	light	Stat_noFe_dSufR	17	140402_SufR-Long2.raw	211812
sll0209	ELLLIAR	2	y5	1	light	Stat_noFe_dSufR	18	140402_SufR-Long3.raw	168947
sll0209	ELLLIAR	2	y4	1	light	Fe_CS_OD1	1	140402_wt+Fe1.raw	157956
sll0209	ELLLIAR	2	y4	1	light	Fe_CS_OD1	2	140402_wt+Fe2.raw	173303
sll0209	ELLLIAR	2	y4	1	light	Fe_CS_OD1	3	140402_wt+Fe3.raw	178731
sll0209	ELLLIAR	2	y4	1	light	noFe_CS_OD1	4	140402_wt-Fe1.raw	252736
sll0209	ELLLIAR	2	y4	1	light	noFe_CS_OD1	5	140402_wt-Fe2.raw	272187
sll0209	ELLLIAR	2	y4	1	light	noFe_CS_OD1	6	140402_wt-Fe3.raw	289210
sll0209	ELLLIAR	2	y4	1	light	Stat_noFe_CS	7	140402_wt-Long1.raw	292303
sll0209	ELLLIAR	2	y4	1	light	Stat_noFe_CS	8	140402_wt-Long2.raw	302584
sll0209	ELLLIAR	2	y4	1	light	Stat_noFe_CS	9	140402_wt-Long3.raw	305877
sll0209	ELLLIAR	2	y4	1	light	Fe_dSufR_OD1	10	140402_SufR+Fe1.raw	92422
sll0209	ELLLIAR	2	y4	1	light	Fe_dSufR_OD1	11	140402_SufR+Fe2.raw	92698
sll0209	ELLLIAR	2	y4	1	light	Fe_dSufR_OD1	12	140402_SufR+Fe3.raw	135446
sll0209	ELLLIAR	2	y4	1	light	noFe_dSufR_OD1	13	140402_SufR-Fe1.raw	297016
sll0209	ELLLIAR	2	y4	1	light	noFe_dSufR_OD1	14	140402_SufR-Fe2.raw	299104
sll0209	ELLLIAR	2	y4	1	light	noFe_dSufR_OD1	15	140402_SufR-Fe3.raw	315484
sll0209	ELLLIAR	2	y4	1	light	Stat_noFe_dSufR	16	140402_SufR-Long1.raw	294821
sll0209	ELLLIAR	2	y4	1	light	Stat_noFe_dSufR	17	140402_SufR-Long2.raw	308349
sll0209	ELLLIAR	2	y4	1	light	Stat_noFe_dSufR	18	140402_SufR-Long3.raw	245565
sll0209	ELLLIAR	2	y3	1	light	Fe_CS_OD1	1	140402_wt+Fe1.raw	205219
sll0209	ELLLIAR	2	y3	1	light	Fe_CS_OD1	2	140402_wt+Fe2.raw	236241
sll0209	ELLLIAR	2	y3	1	light	Fe_CS_OD1	3	140402_wt+Fe3.raw	248145
sll0209	ELLLIAR	2	y3	1	light	noFe_CS_OD1	4	140402_wt-Fe1.raw	333812
sll0209	ELLLIAR	2	y3	1	light	noFe_CS_OD1	5	140402_wt-Fe2.raw	371535
sll0209	ELLLIAR	2	y3	1	light	noFe_CS_OD1	6	140402_wt-Fe3.raw	397178
sll0209	ELLLIAR	2	y3	1	light	Stat_noFe_CS	7	140402_wt-Long1.raw	411261
sll0209	ELLLIAR	2	y3	1	light	Stat_noFe_CS	8	140402_wt-Long2.raw	406155
sll0209	ELLLIAR	2	y3	1	light	Stat_noFe_CS	9	140402_wt-Long3.raw	419022
sll0209	ELLLIAR	2	y3	1	light	Fe_dSufR_OD1	10	140402_SufR+Fe1.raw	131551
sll0209	ELLLIAR	2	y3	1	light	Fe_dSufR_OD1	11	140402_SufR+Fe2.raw	122891
sll0209	ELLLIAR	2	y3	1	light	Fe_dSufR_OD1	12	140402_SufR+Fe3.raw	201874
sll0209	ELLLIAR	2	y3	1	light	noFe_dSufR_OD1	13	140402_SufR-Fe1.raw	394163
sll0209	ELLLIAR	2	y3	1	light	noFe_dSufR_OD1	14	140402_SufR-Fe2.raw	407319
sll0209	ELLLIAR	2	y3	1	light	noFe_dSufR_OD1	15	140402_SufR-Fe3.raw	435911
sll0209	ELLLIAR	2	y3	1	light	Stat_noFe_dSufR	16	140402_SufR-Long1.raw	419639
sll0209	ELLLIAR	2	y3	1	light	Stat_noFe_dSufR	17	140402_SufR-Long2.raw	421310
sll0209	ELLLIAR	2	y3	1	light	Stat_noFe_dSufR	18	140402_SufR-Long3.raw	350254
sll0223	AAGFAVAIR	2	y7	1	light	Fe_CS_OD1	1	140402_wt+Fe1.raw	45055
sll0223	AAGFAVAIR	2	y7	1	light	Fe_CS_OD1	2	140402_wt+Fe2.raw	45411
sll0223	AAGFAVAIR	2	y7	1	light	Fe_CS_OD1	3	140402_wt+Fe3.raw	49770
sll0223	AAGFAVAIR	2	y7	1	light	noFe_CS_OD1	4	140402_wt-Fe1.raw	30973
sll0223	AAGFAVAIR	2	y7	1	light	noFe_CS_OD1	5	140402_wt-Fe2.raw	27748
sll0223	AAGFAVAIR	2	y7	1	light	noFe_CS_OD1	6	140402_wt-Fe3.raw	30927
sll0223	AAGFAVAIR	2	y7	1	light	Stat_noFe_CS	7	140402_wt-Long1.raw	25827
sll0223	AAGFAVAIR	2	y7	1	light	Stat_noFe_CS	8	140402_wt-Long2.raw	19162
sll0223	AAGFAVAIR	2	y7	1	light	Stat_noFe_CS	9	140402_wt-Long3.raw	25281
sll0223	AAGFAVAIR	2	y7	1	light	Fe_dSufR_OD1	10	140402_SufR+Fe1.raw	44378
sll0223	AAGFAVAIR	2	y7	1	light	Fe_dSufR_OD1	11	140402_SufR+Fe2.raw	36187
sll0223	AAGFAVAIR	2	y7	1	light	Fe_dSufR_OD1	12	140402_SufR+Fe3.raw	64739
sll0223	AAGFAVAIR	2	y7	1	light	noFe_dSufR_OD1	13	140402_SufR-Fe1.raw	33322
sll0223	AAGFAVAIR	2	y7	1	light	noFe_dSufR_OD1	14	140402_SufR-Fe2.raw	32241
sll0223	AAGFAVAIR	2	y7	1	light	noFe_dSufR_OD1	15	140402_SufR-Fe3.raw	22504
sll0223	AAGFAVAIR	2	y7	1	light	Stat_noFe_dSufR	16	140402_SufR-Long1.raw	20849
sll0223	AAGFAVAIR	2	y7	1	light	Stat_noFe_dSufR	17	140402_SufR-Long2.raw	21616
sll0223	AAGFAVAIR	2	y7	1	light	Stat_noFe_dSufR	18	140402_SufR-Long3.raw	14489
sll0223	AAGFAVAIR	2	y5	1	light	Fe_CS_OD1	1	140402_wt+Fe1.raw	55272
sll0223	AAGFAVAIR	2	y5	1	light	Fe_CS_OD1	2	140402_wt+Fe2.raw	48048
sll0223	AAGFAVAIR	2	y5	1	light	Fe_CS_OD1	3	140402_wt+Fe3.raw	49384
sll0223	AAGFAVAIR	2	y5	1	light	noFe_CS_OD1	4	140402_wt-Fe1.raw	36048
sll0223	AAGFAVAIR	2	y5	1	light	noFe_CS_OD1	5	140402_wt-Fe2.raw	33942
sll0223	AAGFAVAIR	2	y5	1	light	noFe_CS_OD1	6	140402_wt-Fe3.raw	35840
sll0223	AAGFAVAIR	2	y5	1	light	Stat_noFe_CS	7	140402_wt-Long1.raw	25626
sll0223	AAGFAVAIR	2	y5	1	light	Stat_noFe_CS	8	140402_wt-Long2.raw	24818
sll0223	AAGFAVAIR	2	y5	1	light	Stat_noFe_CS	9	140402_wt-Long3.raw	25993
sll0223	AAGFAVAIR	2	y5	1	light	Fe_dSufR_OD1	10	140402_SufR+Fe1.raw	44432
sll0223	AAGFAVAIR	2	y5	1	light	Fe_dSufR_OD1	11	140402_SufR+Fe2.raw	38836
sll0223	AAGFAVAIR	2	y5	1	light	Fe_dSufR_OD1	12	140402_SufR+Fe3.raw	67029
sll0223	AAGFAVAIR	2	y5	1	light	noFe_dSufR_OD1	13	140402_SufR-Fe1.raw	35040
sll0223	AAGFAVAIR	2	y5	1	light	noFe_dSufR_OD1	14	140402_SufR-Fe2.raw	32162
sll0223	AAGFAVAIR	2	y5	1	light	noFe_dSufR_OD1	15	140402_SufR-Fe3.raw	30759
sll0223	AAGFAVAIR	2	y5	1	light	Stat_noFe_dSufR	16	140402_SufR-Long1.raw	20796
sll0223	AAGFAVAIR	2	y5	1	light	Stat_noFe_dSufR	17	140402_SufR-Long2.raw	22272
sll0223	AAGFAVAIR	2	y5	1	light	Stat_noFe_dSufR	18	140402_SufR-Long3.raw	15301
sll0223	AAGFAVAIR	2	y4	1	light	Fe_CS_OD1	1	140402_wt+Fe1.raw	23534
sll0223	AAGFAVAIR	2	y4	1	light	Fe_CS_OD1	2	140402_wt+Fe2.raw	22717
sll0223	AAGFAVAIR	2	y4	1	light	Fe_CS_OD1	3	140402_wt+Fe3.raw	20165
sll0223	AAGFAVAIR	2	y4	1	light	noFe_CS_OD1	4	140402_wt-Fe1.raw	14748
sll0223	AAGFAVAIR	2	y4	1	light	noFe_CS_OD1	5	140402_wt-Fe2.raw	15424
sll0223	AAGFAVAIR	2	y4	1	light	noFe_CS_OD1	6	140402_wt-Fe3.raw	15704
sll0223	AAGFAVAIR	2	y4	1	light	Stat_noFe_CS	7	140402_wt-Long1.raw	13033
sll0223	AAGFAVAIR	2	y4	1	light	Stat_noFe_CS	8	140402_wt-Long2.raw	6617
sll0223	AAGFAVAIR	2	y4	1	light	Stat_noFe_CS	9	140402_wt-Long3.raw	11756
sll0223	AAGFAVAIR	2	y4	1	light	Fe_dSufR_OD1	10	140402_SufR+Fe1.raw	20656
sll0223	AAGFAVAIR	2	y4	1	light	Fe_dSufR_OD1	11	140402_SufR+Fe2.raw	21400
sll0223	AAGFAVAIR	2	y4	1	light	Fe_dSufR_OD1	12	140402_SufR+Fe3.raw	29051
sll0223	AAGFAVAIR	2	y4	1	light	noFe_dSufR_OD1	13	140402_SufR-Fe1.raw	15370
sll0223	AAGFAVAIR	2	y4	1	light	noFe_dSufR_OD1	14	140402_SufR-Fe2.raw	14058
sll0223	AAGFAVAIR	2	y4	1	light	noFe_dSufR_OD1	15	140402_SufR-Fe3.raw	16595
sll0223	AAGFAVAIR	2	y4	1	light	Stat_noFe_dSufR	16	140402_SufR-Long1.raw	10296
sll0223	AAGFAVAIR	2	y4	1	light	Stat_noFe_dSufR	17	140402_SufR-Long2.raw	10399
sll0223	AAGFAVAIR	2	y4	1	light	Stat_noFe_dSufR	18	140402_SufR-Long3.raw	6804
sll0223	TGSDQISDYAGLYHK	3	y9	1	light	Fe_CS_OD1	1	140402_wt+Fe1.raw	1102
sll0223	TGSDQISDYAGLYHK	3	y9	1	light	Fe_CS_OD1	2	140402_wt+Fe2.raw	2156
sll0223	TGSDQISDYAGLYHK	3	y9	1	light	Fe_CS_OD1	3	140402_wt+Fe3.raw	779
sll0223	TGSDQISDYAGLYHK	3	y9	1	light	noFe_CS_OD1	4	140402_wt-Fe1.raw	975
sll0223	TGSDQISDYAGLYHK	3	y9	1	light	noFe_CS_OD1	5	140402_wt-Fe2.raw	775
sll0223	TGSDQISDYAGLYHK	3	y9	1	light	noFe_CS_OD1	6	140402_wt-Fe3.raw	1005
sll0223	TGSDQISDYAGLYHK	3	y9	1	light	Stat_noFe_CS	7	140402_wt-Long1.raw	264
sll0223	TGSDQISDYAGLYHK	3	y9	1	light	Stat_noFe_CS	8	140402_wt-Long2.raw	418
sll0223	TGSDQISDYAGLYHK	3	y9	1	light	Stat_noFe_CS	9	140402_wt-Long3.raw	202
sll0223	TGSDQISDYAGLYHK	3	y9	1	light	Fe_dSufR_OD1	10	140402_SufR+Fe1.raw	1192
sll0223	TGSDQISDYAGLYHK	3	y9	1	light	Fe_dSufR_OD1	11	140402_SufR+Fe2.raw	1460
sll0223	TGSDQISDYAGLYHK	3	y9	1	light	Fe_dSufR_OD1	12	140402_SufR+Fe3.raw	405
sll0223	TGSDQISDYAGLYHK	3	y9	1	light	noFe_dSufR_OD1	13	140402_SufR-Fe1.raw	583
sll0223	TGSDQISDYAGLYHK	3	y9	1	light	noFe_dSufR_OD1	14	140402_SufR-Fe2.raw	432
sll0223	TGSDQISDYAGLYHK	3	y9	1	light	noFe_dSufR_OD1	15	140402_SufR-Fe3.raw	428
sll0223	TGSDQISDYAGLYHK	3	y9	1	light	Stat_noFe_dSufR	16	140402_SufR-Long1.raw	274
sll0223	TGSDQISDYAGLYHK	3	y9	1	light	Stat_noFe_dSufR	17	140402_SufR-Long2.raw	359
sll0223	TGSDQISDYAGLYHK	3	y9	1	light	Stat_noFe_dSufR	18	140402_SufR-Long3.raw	76
sll0223	TGSDQISDYAGLYHK	3	y6	1	light	Fe_CS_OD1	1	140402_wt+Fe1.raw	24444
sll0223	TGSDQISDYAGLYHK	3	y6	1	light	Fe_CS_OD1	2	140402_wt+Fe2.raw	24579
sll0223	TGSDQISDYAGLYHK	3	y6	1	light	Fe_CS_OD1	3	140402_wt+Fe3.raw	12856
sll0223	TGSDQISDYAGLYHK	3	y6	1	light	noFe_CS_OD1	4	140402_wt-Fe1.raw	15687
sll0223	TGSDQISDYAGLYHK	3	y6	1	light	noFe_CS_OD1	5	140402_wt-Fe2.raw	18070
sll0223	TGSDQISDYAGLYHK	3	y6	1	light	noFe_CS_OD1	6	140402_wt-Fe3.raw	10294
sll0223	TGSDQISDYAGLYHK	3	y6	1	light	Stat_noFe_CS	7	140402_wt-Long1.raw	9942
sll0223	TGSDQISDYAGLYHK	3	y6	1	light	Stat_noFe_CS	8	140402_wt-Long2.raw	9186
sll0223	TGSDQISDYAGLYHK	3	y6	1	light	Stat_noFe_CS	9	140402_wt-Long3.raw	9198
sll0223	TGSDQISDYAGLYHK	3	y6	1	light	Fe_dSufR_OD1	10	140402_SufR+Fe1.raw	21017
sll0223	TGSDQISDYAGLYHK	3	y6	1	light	Fe_dSufR_OD1	11	140402_SufR+Fe2.raw	20393
sll0223	TGSDQISDYAGLYHK	3	y6	1	light	Fe_dSufR_OD1	12	140402_SufR+Fe3.raw	13000
sll0223	TGSDQISDYAGLYHK	3	y6	1	light	noFe_dSufR_OD1	13	140402_SufR-Fe1.raw	16608
sll0223	TGSDQISDYAGLYHK	3	y6	1	light	noFe_dSufR_OD1	14	140402_SufR-Fe2.raw	12499
sll0223	TGSDQISDYAGLYHK	3	y6	1	light	noFe_dSufR_OD1	15	140402_SufR-Fe3.raw	15402
sll0223	TGSDQISDYAGLYHK	3	y6	1	light	Stat_noFe_dSufR	16	140402_SufR-Long1.raw	6993
sll0223	TGSDQISDYAGLYHK	3	y6	1	light	Stat_noFe_dSufR	17	140402_SufR-Long2.raw	9039
sll0223	TGSDQISDYAGLYHK	3	y6	1	light	Stat_noFe_dSufR	18	140402_SufR-Long3.raw	6358
sll0223	TGSDQISDYAGLYHK	3	y5	1	light	Fe_CS_OD1	1	140402_wt+Fe1.raw	6550
sll0223	TGSDQISDYAGLYHK	3	y5	1	light	Fe_CS_OD1	2	140402_wt+Fe2.raw	9451
sll0223	TGSDQISDYAGLYHK	3	y5	1	light	Fe_CS_OD1	3	140402_wt+Fe3.raw	7023
sll0223	TGSDQISDYAGLYHK	3	y5	1	light	noFe_CS_OD1	4	140402_wt-Fe1.raw	7295
sll0223	TGSDQISDYAGLYHK	3	y5	1	light	noFe_CS_OD1	5	140402_wt-Fe2.raw	7559
sll0223	TGSDQISDYAGLYHK	3	y5	1	light	noFe_CS_OD1	6	140402_wt-Fe3.raw	4920
sll0223	TGSDQISDYAGLYHK	3	y5	1	light	Stat_noFe_CS	7	140402_wt-Long1.raw	9332
sll0223	TGSDQISDYAGLYHK	3	y5	1	light	Stat_noFe_CS	8	140402_wt-Long2.raw	10745
sll0223	TGSDQISDYAGLYHK	3	y5	1	light	Stat_noFe_CS	9	140402_wt-Long3.raw	5556
sll0223	TGSDQISDYAGLYHK	3	y5	1	light	Fe_dSufR_OD1	10	140402_SufR+Fe1.raw	7070
sll0223	TGSDQISDYAGLYHK	3	y5	1	light	Fe_dSufR_OD1	11	140402_SufR+Fe2.raw	7023
sll0223	TGSDQISDYAGLYHK	3	y5	1	light	Fe_dSufR_OD1	12	140402_SufR+Fe3.raw	8262
sll0223	TGSDQISDYAGLYHK	3	y5	1	light	noFe_dSufR_OD1	13	140402_SufR-Fe1.raw	5779
sll0223	TGSDQISDYAGLYHK	3	y5	1	light	noFe_dSufR_OD1	14	140402_SufR-Fe2.raw	8318
sll0223	TGSDQISDYAGLYHK	3	y5	1	light	noFe_dSufR_OD1	15	140402_SufR-Fe3.raw	8028
sll0223	TGSDQISDYAGLYHK	3	y5	1	light	Stat_noFe_dSufR	16	140402_SufR-Long1.raw	6318
sll0223	TGSDQISDYAGLYHK	3	y5	1	light	Stat_noFe_dSufR	17	140402_SufR-Long2.raw	6068
sll0223	TGSDQISDYAGLYHK	3	y5	1	light	Stat_noFe_dSufR	18	140402_SufR-Long3.raw	6848
sll0223	NYPAIK	2	y4	1	light	Fe_CS_OD1	1	140405_wt+Fe1.raw	729866
sll0223	NYPAIK	2	y4	1	light	Fe_CS_OD1	2	140405_wt+Fe2.raw	605928
sll0223	NYPAIK	2	y4	1	light	Fe_CS_OD1	3	140405_wt+Fe3.raw	539965
sll0223	NYPAIK	2	y4	1	light	noFe_CS_OD1	4	140405_wt-Fe1.raw	399471
sll0223	NYPAIK	2	y4	1	light	noFe_CS_OD1	5	140405_wt-Fe2.raw	399062
sll0223	NYPAIK	2	y4	1	light	noFe_CS_OD1	6	140405_wt-Fe3.raw	403663
sll0223	NYPAIK	2	y4	1	light	Stat_noFe_CS	7	140405_wt-Long1.raw	506258
sll0223	NYPAIK	2	y4	1	light	Stat_noFe_CS	8	140405_wt-Long2.raw	432916
sll0223	NYPAIK	2	y4	1	light	Stat_noFe_CS	9	140405_wt-Long3.raw	481578
sll0223	NYPAIK	2	y4	1	light	Fe_dSufR_OD1	10	140405_SufR+Fe1.raw	664896
sll0223	NYPAIK	2	y4	1	light	Fe_dSufR_OD1	11	140405_SufR+Fe2.raw	510943
sll0223	NYPAIK	2	y4	1	light	Fe_dSufR_OD1	12	140405_SufR+Fe3.raw	639811
sll0223	NYPAIK	2	y4	1	light	noFe_dSufR_OD1	13	140405_SufR-Fe1.raw	455710
sll0223	NYPAIK	2	y4	1	light	noFe_dSufR_OD1	14	140405_SufR-Fe2.raw	485320
sll0223	NYPAIK	2	y4	1	light	noFe_dSufR_OD1	15	140405_SufR-Fe3.raw	461844
sll0223	NYPAIK	2	y4	1	light	Stat_noFe_dSufR	16	140405_SufR_Long1.raw	539466
sll0223	NYPAIK	2	y4	1	light	Stat_noFe_dSufR	17	140405_SufR_Long2.raw	536118
sll0223	NYPAIK	2	y4	1	light	Stat_noFe_dSufR	18	140405_SufR_Long3.raw	453268
sll0223	NYPAIK	2	y3	1	light	Fe_CS_OD1	1	140405_wt+Fe1.raw	92621
sll0223	NYPAIK	2	y3	1	light	Fe_CS_OD1	2	140405_wt+Fe2.raw	75983
sll0223	NYPAIK	2	y3	1	light	Fe_CS_OD1	3	140405_wt+Fe3.raw	75342
sll0223	NYPAIK	2	y3	1	light	noFe_CS_OD1	4	140405_wt-Fe1.raw	60027
sll0223	NYPAIK	2	y3	1	light	noFe_CS_OD1	5	140405_wt-Fe2.raw	55365
sll0223	NYPAIK	2	y3	1	light	noFe_CS_OD1	6	140405_wt-Fe3.raw	70259
sll0223	NYPAIK	2	y3	1	light	Stat_noFe_CS	7	140405_wt-Long1.raw	65913
sll0223	NYPAIK	2	y3	1	light	Stat_noFe_CS	8	140405_wt-Long2.raw	57004
sll0223	NYPAIK	2	y3	1	light	Stat_noFe_CS	9	140405_wt-Long3.raw	64600
sll0223	NYPAIK	2	y3	1	light	Fe_dSufR_OD1	10	140405_SufR+Fe1.raw	88836
sll0223	NYPAIK	2	y3	1	light	Fe_dSufR_OD1	11	140405_SufR+Fe2.raw	73638
sll0223	NYPAIK	2	y3	1	light	Fe_dSufR_OD1	12	140405_SufR+Fe3.raw	80562
sll0223	NYPAIK	2	y3	1	light	noFe_dSufR_OD1	13	140405_SufR-Fe1.raw	61351
sll0223	NYPAIK	2	y3	1	light	noFe_dSufR_OD1	14	140405_SufR-Fe2.raw	59953
sll0223	NYPAIK	2	y3	1	light	noFe_dSufR_OD1	15	140405_SufR-Fe3.raw	53346
sll0223	NYPAIK	2	y3	1	light	Stat_noFe_dSufR	16	140405_SufR_Long1.raw	72029
sll0223	NYPAIK	2	y3	1	light	Stat_noFe_dSufR	17	140405_SufR_Long2.raw	68564
sll0223	NYPAIK	2	y3	1	light	Stat_noFe_dSufR	18	140405_SufR_Long3.raw	60397
sll0223	NYPAIK	2	b2	1	light	Fe_CS_OD1	1	140405_wt+Fe1.raw	165293
sll0223	NYPAIK	2	b2	1	light	Fe_CS_OD1	2	140405_wt+Fe2.raw	137612
sll0223	NYPAIK	2	b2	1	light	Fe_CS_OD1	3	140405_wt+Fe3.raw	127374
sll0223	NYPAIK	2	b2	1	light	noFe_CS_OD1	4	140405_wt-Fe1.raw	87495
sll0223	NYPAIK	2	b2	1	light	noFe_CS_OD1	5	140405_wt-Fe2.raw	88753
sll0223	NYPAIK	2	b2	1	light	noFe_CS_OD1	6	140405_wt-Fe3.raw	90158
sll0223	NYPAIK	2	b2	1	light	Stat_noFe_CS	7	140405_wt-Long1.raw	110553
sll0223	NYPAIK	2	b2	1	light	Stat_noFe_CS	8	140405_wt-Long2.raw	102684
sll0223	NYPAIK	2	b2	1	light	Stat_noFe_CS	9	140405_wt-Long3.raw	105477
sll0223	NYPAIK	2	b2	1	light	Fe_dSufR_OD1	10	140405_SufR+Fe1.raw	153510
sll0223	NYPAIK	2	b2	1	light	Fe_dSufR_OD1	11	140405_SufR+Fe2.raw	112847
sll0223	NYPAIK	2	b2	1	light	Fe_dSufR_OD1	12	140405_SufR+Fe3.raw	143971
sll0223	NYPAIK	2	b2	1	light	noFe_dSufR_OD1	13	140405_SufR-Fe1.raw	99145
sll0223	NYPAIK	2	b2	1	light	noFe_dSufR_OD1	14	140405_SufR-Fe2.raw	108953
sll0223	NYPAIK	2	b2	1	light	noFe_dSufR_OD1	15	140405_SufR-Fe3.raw	100255
sll0223	NYPAIK	2	b2	1	light	Stat_noFe_dSufR	16	140405_SufR_Long1.raw	126413
sll0223	NYPAIK	2	b2	1	light	Stat_noFe_dSufR	17	140405_SufR_Long2.raw	118986
sll0223	NYPAIK	2	b2	1	light	Stat_noFe_dSufR	18	140405_SufR_Long3.raw	102020
sll0247	APADLSTLK	2	y7	1	light	Fe_CS_OD1	1	140402_wt+Fe1.raw	2378
sll0247	APADLSTLK	2	y7	1	light	Fe_CS_OD1	2	140402_wt+Fe2.raw	3716
sll0247	APADLSTLK	2	y7	1	light	Fe_CS_OD1	3	140402_wt+Fe3.raw	4512
sll0247	APADLSTLK	2	y7	1	light	noFe_CS_OD1	4	140402_wt-Fe1.raw	41114708
sll0247	APADLSTLK	2	y7	1	light	noFe_CS_OD1	5	140402_wt-Fe2.raw	42552856
sll0247	APADLSTLK	2	y7	1	light	noFe_CS_OD1	6	140402_wt-Fe3.raw	40252400
sll0247	APADLSTLK	2	y7	1	light	Stat_noFe_CS	7	140402_wt-Long1.raw	66242648
sll0247	APADLSTLK	2	y7	1	light	Stat_noFe_CS	8	140402_wt-Long2.raw	74819080
sll0247	APADLSTLK	2	y7	1	light	Stat_noFe_CS	9	140402_wt-Long3.raw	70386984
sll0247	APADLSTLK	2	y7	1	light	Fe_dSufR_OD1	10	140402_SufR+Fe1.raw	3817
sll0247	APADLSTLK	2	y7	1	light	Fe_dSufR_OD1	11	140402_SufR+Fe2.raw	2006
sll0247	APADLSTLK	2	y7	1	light	Fe_dSufR_OD1	12	140402_SufR+Fe3.raw	4449
sll0247	APADLSTLK	2	y7	1	light	noFe_dSufR_OD1	13	140402_SufR-Fe1.raw	42132320
sll0247	APADLSTLK	2	y7	1	light	noFe_dSufR_OD1	14	140402_SufR-Fe2.raw	43342032
sll0247	APADLSTLK	2	y7	1	light	noFe_dSufR_OD1	15	140402_SufR-Fe3.raw	40937968
sll0247	APADLSTLK	2	y7	1	light	Stat_noFe_dSufR	16	140402_SufR-Long1.raw	61702056
sll0247	APADLSTLK	2	y7	1	light	Stat_noFe_dSufR	17	140402_SufR-Long2.raw	60418864
sll0247	APADLSTLK	2	y7	1	light	Stat_noFe_dSufR	18	140402_SufR-Long3.raw	54419576
sll0247	APADLSTLK	2	y6	1	light	Fe_CS_OD1	1	140402_wt+Fe1.raw	1578
sll0247	APADLSTLK	2	y6	1	light	Fe_CS_OD1	2	140402_wt+Fe2.raw	2975
sll0247	APADLSTLK	2	y6	1	light	Fe_CS_OD1	3	140402_wt+Fe3.raw	2243
sll0247	APADLSTLK	2	y6	1	light	noFe_CS_OD1	4	140402_wt-Fe1.raw	14836008
sll0247	APADLSTLK	2	y6	1	light	noFe_CS_OD1	5	140402_wt-Fe2.raw	15422742
sll0247	APADLSTLK	2	y6	1	light	noFe_CS_OD1	6	140402_wt-Fe3.raw	14422242
sll0247	APADLSTLK	2	y6	1	light	Stat_noFe_CS	7	140402_wt-Long1.raw	23640408
sll0247	APADLSTLK	2	y6	1	light	Stat_noFe_CS	8	140402_wt-Long2.raw	26341480
sll0247	APADLSTLK	2	y6	1	light	Stat_noFe_CS	9	140402_wt-Long3.raw	24651774
sll0247	APADLSTLK	2	y6	1	light	Fe_dSufR_OD1	10	140402_SufR+Fe1.raw	1157
sll0247	APADLSTLK	2	y6	1	light	Fe_dSufR_OD1	11	140402_SufR+Fe2.raw	851
sll0247	APADLSTLK	2	y6	1	light	Fe_dSufR_OD1	12	140402_SufR+Fe3.raw	2327
sll0247	APADLSTLK	2	y6	1	light	noFe_dSufR_OD1	13	140402_SufR-Fe1.raw	15066240
sll0247	APADLSTLK	2	y6	1	light	noFe_dSufR_OD1	14	140402_SufR-Fe2.raw	14799610
sll0247	APADLSTLK	2	y6	1	light	noFe_dSufR_OD1	15	140402_SufR-Fe3.raw	14715866
sll0247	APADLSTLK	2	y6	1	light	Stat_noFe_dSufR	16	140402_SufR-Long1.raw	21517906
sll0247	APADLSTLK	2	y6	1	light	Stat_noFe_dSufR	17	140402_SufR-Long2.raw	20830412
sll0247	APADLSTLK	2	y6	1	light	Stat_noFe_dSufR	18	140402_SufR-Long3.raw	19696844
sll0247	APADLSTLK	2	y8	2	light	Fe_CS_OD1	1	140402_wt+Fe1.raw	3167
sll0247	APADLSTLK	2	y8	2	light	Fe_CS_OD1	2	140402_wt+Fe2.raw	7399
sll0247	APADLSTLK	2	y8	2	light	Fe_CS_OD1	3	140402_wt+Fe3.raw	7996
sll0247	APADLSTLK	2	y8	2	light	noFe_CS_OD1	4	140402_wt-Fe1.raw	107931632
sll0247	APADLSTLK	2	y8	2	light	noFe_CS_OD1	5	140402_wt-Fe2.raw	114920904
sll0247	APADLSTLK	2	y8	2	light	noFe_CS_OD1	6	140402_wt-Fe3.raw	106922848
sll0247	APADLSTLK	2	y8	2	light	Stat_noFe_CS	7	140402_wt-Long1.raw	181186016
sll0247	APADLSTLK	2	y8	2	light	Stat_noFe_CS	8	140402_wt-Long2.raw	205560608
sll0247	APADLSTLK	2	y8	2	light	Stat_noFe_CS	9	140402_wt-Long3.raw	199147920
sll0247	APADLSTLK	2	y8	2	light	Fe_dSufR_OD1	10	140402_SufR+Fe1.raw	5458
sll0247	APADLSTLK	2	y8	2	light	Fe_dSufR_OD1	11	140402_SufR+Fe2.raw	5527
sll0247	APADLSTLK	2	y8	2	light	Fe_dSufR_OD1	12	140402_SufR+Fe3.raw	7214
sll0247	APADLSTLK	2	y8	2	light	noFe_dSufR_OD1	13	140402_SufR-Fe1.raw	111045104
sll0247	APADLSTLK	2	y8	2	light	noFe_dSufR_OD1	14	140402_SufR-Fe2.raw	113208800
sll0247	APADLSTLK	2	y8	2	light	noFe_dSufR_OD1	15	140402_SufR-Fe3.raw	107810672
sll0247	APADLSTLK	2	y8	2	light	Stat_noFe_dSufR	16	140402_SufR-Long1.raw	163251776
sll0247	APADLSTLK	2	y8	2	light	Stat_noFe_dSufR	17	140402_SufR-Long2.raw	160638944
sll0247	APADLSTLK	2	y8	2	light	Stat_noFe_dSufR	18	140402_SufR-Long3.raw	147197488
sll0247	VEQAFDSLQT	2	b4	1	light	Fe_CS_OD1	1	140404_wt+Fe1.raw	10405
sll0247	VEQAFDSLQT	2	b4	1	light	Fe_CS_OD1	2	140404_wt+Fe2.raw	11965
sll0247	VEQAFDSLQT	2	b4	1	light	Fe_CS_OD1	3	140404_wt+Fe3.raw	12226
sll0247	VEQAFDSLQT	2	b4	1	light	noFe_CS_OD1	4	140404_wt-Fe1.raw	1096004
sll0247	VEQAFDSLQT	2	b4	1	light	noFe_CS_OD1	5	140404_wt-Fe2.raw	1260135
sll0247	VEQAFDSLQT	2	b4	1	light	noFe_CS_OD1	6	140404_wt-Fe3.raw	1067078
sll0247	VEQAFDSLQT	2	b4	1	light	Stat_noFe_CS	7	140404_wt-Long1.raw	1912830
sll0247	VEQAFDSLQT	2	b4	1	light	Stat_noFe_CS	8	140404_wt-Long2.raw	1961326
sll0247	VEQAFDSLQT	2	b4	1	light	Stat_noFe_CS	9	140404_wt-Long3.raw	2037406
sll0247	VEQAFDSLQT	2	b4	1	light	Fe_dSufR_OD1	10	140404_SufR+Fe1.raw	12101
sll0247	VEQAFDSLQT	2	b4	1	light	Fe_dSufR_OD1	11	140404_SufR+Fe2.raw	8559
sll0247	VEQAFDSLQT	2	b4	1	light	Fe_dSufR_OD1	12	140404_SufR+Fe3.raw	12278
sll0247	VEQAFDSLQT	2	b4	1	light	noFe_dSufR_OD1	13	140404_SufR-Fe1.raw	1149726
sll0247	VEQAFDSLQT	2	b4	1	light	noFe_dSufR_OD1	14	140404_SufR-Fe2.raw	1166620
sll0247	VEQAFDSLQT	2	b4	1	light	noFe_dSufR_OD1	15	140404_SufR-Fe3.raw	1205841
sll0247	VEQAFDSLQT	2	b4	1	light	Stat_noFe_dSufR	16	140404_SufR_Long1.raw	1656238
sll0247	VEQAFDSLQT	2	b4	1	light	Stat_noFe_dSufR	17	140404_SufR_Long2.raw	1626732
sll0247	VEQAFDSLQT	2	b4	1	light	Stat_noFe_dSufR	18	140404_SufR_Long3.raw	1425405
sll0247	VEQAFDSLQT	2	b6	1	light	Fe_CS_OD1	1	140404_wt+Fe1.raw	2160
sll0247	VEQAFDSLQT	2	b6	1	light	Fe_CS_OD1	2	140404_wt+Fe2.raw	1567
sll0247	VEQAFDSLQT	2	b6	1	light	Fe_CS_OD1	3	140404_wt+Fe3.raw	802
sll0247	VEQAFDSLQT	2	b6	1	light	noFe_CS_OD1	4	140404_wt-Fe1.raw	560134
sll0247	VEQAFDSLQT	2	b6	1	light	noFe_CS_OD1	5	140404_wt-Fe2.raw	612523
sll0247	VEQAFDSLQT	2	b6	1	light	noFe_CS_OD1	6	140404_wt-Fe3.raw	548269
sll0247	VEQAFDSLQT	2	b6	1	light	Stat_noFe_CS	7	140404_wt-Long1.raw	978571
sll0247	VEQAFDSLQT	2	b6	1	light	Stat_noFe_CS	8	140404_wt-Long2.raw	985158
sll0247	VEQAFDSLQT	2	b6	1	light	Stat_noFe_CS	9	140404_wt-Long3.raw	1017988
sll0247	VEQAFDSLQT	2	b6	1	light	Fe_dSufR_OD1	10	140404_SufR+Fe1.raw	724
sll0247	VEQAFDSLQT	2	b6	1	light	Fe_dSufR_OD1	11	140404_SufR+Fe2.raw	527
sll0247	VEQAFDSLQT	2	b6	1	light	Fe_dSufR_OD1	12	140404_SufR+Fe3.raw	1032
sll0247	VEQAFDSLQT	2	b6	1	light	noFe_dSufR_OD1	13	140404_SufR-Fe1.raw	583722
sll0247	VEQAFDSLQT	2	b6	1	light	noFe_dSufR_OD1	14	140404_SufR-Fe2.raw	621945
sll0247	VEQAFDSLQT	2	b6	1	light	noFe_dSufR_OD1	15	140404_SufR-Fe3.raw	610355
sll0247	VEQAFDSLQT	2	b6	1	light	Stat_noFe_dSufR	16	140404_SufR_Long1.raw	827051
sll0247	VEQAFDSLQT	2	b6	1	light	Stat_noFe_dSufR	17	140404_SufR_Long2.raw	792156
sll0247	VEQAFDSLQT	2	b6	1	light	Stat_noFe_dSufR	18	140404_SufR_Long3.raw	750514
sll0247	VEQAFDSLQT	2	b7	1	light	Fe_CS_OD1	1	140404_wt+Fe1.raw	1428
sll0247	VEQAFDSLQT	2	b7	1	light	Fe_CS_OD1	2	140404_wt+Fe2.raw	2185
sll0247	VEQAFDSLQT	2	b7	1	light	Fe_CS_OD1	3	140404_wt+Fe3.raw	87
sll0247	VEQAFDSLQT	2	b7	1	light	noFe_CS_OD1	4	140404_wt-Fe1.raw	896125
sll0247	VEQAFDSLQT	2	b7	1	light	noFe_CS_OD1	5	140404_wt-Fe2.raw	997447
sll0247	VEQAFDSLQT	2	b7	1	light	noFe_CS_OD1	6	140404_wt-Fe3.raw	875346
sll0247	VEQAFDSLQT	2	b7	1	light	Stat_noFe_CS	7	140404_wt-Long1.raw	1572328
sll0247	VEQAFDSLQT	2	b7	1	light	Stat_noFe_CS	8	140404_wt-Long2.raw	1589468
sll0247	VEQAFDSLQT	2	b7	1	light	Stat_noFe_CS	9	140404_wt-Long3.raw	1602622
sll0247	VEQAFDSLQT	2	b7	1	light	Fe_dSufR_OD1	10	140404_SufR+Fe1.raw	286
sll0247	VEQAFDSLQT	2	b7	1	light	Fe_dSufR_OD1	11	140404_SufR+Fe2.raw	473
sll0247	VEQAFDSLQT	2	b7	1	light	Fe_dSufR_OD1	12	140404_SufR+Fe3.raw	214
sll0247	VEQAFDSLQT	2	b7	1	light	noFe_dSufR_OD1	13	140404_SufR-Fe1.raw	960496
sll0247	VEQAFDSLQT	2	b7	1	light	noFe_dSufR_OD1	14	140404_SufR-Fe2.raw	946713
sll0247	VEQAFDSLQT	2	b7	1	light	noFe_dSufR_OD1	15	140404_SufR-Fe3.raw	993058
sll0247	VEQAFDSLQT	2	b7	1	light	Stat_noFe_dSufR	16	140404_SufR_Long1.raw	1312797
sll0247	VEQAFDSLQT	2	b7	1	light	Stat_noFe_dSufR	17	140404_SufR_Long2.raw	1269102
sll0247	VEQAFDSLQT	2	b7	1	light	Stat_noFe_dSufR	18	140404_SufR_Long3.raw	1196720
sll0248	TVGFWPTAGYDFDESK	2	y11	1	light	Fe_CS_OD1	1	140404_wt+Fe1.raw	9055
sll0248	TVGFWPTAGYDFDESK	2	y11	1	light	Fe_CS_OD1	2	140404_wt+Fe2.raw	6285
sll0248	TVGFWPTAGYDFDESK	2	y11	1	light	Fe_CS_OD1	3	140404_wt+Fe3.raw	4608
sll0248	TVGFWPTAGYDFDESK	2	y11	1	light	noFe_CS_OD1	4	140404_wt-Fe1.raw	5085230
sll0248	TVGFWPTAGYDFDESK	2	y11	1	light	noFe_CS_OD1	5	140404_wt-Fe2.raw	4169516
sll0248	TVGFWPTAGYDFDESK	2	y11	1	light	noFe_CS_OD1	6	140404_wt-Fe3.raw	4290872
sll0248	TVGFWPTAGYDFDESK	2	y11	1	light	Stat_noFe_CS	7	140404_wt-Long1.raw	3928761
sll0248	TVGFWPTAGYDFDESK	2	y11	1	light	Stat_noFe_CS	8	140404_wt-Long2.raw	2942499
sll0248	TVGFWPTAGYDFDESK	2	y11	1	light	Stat_noFe_CS	9	140404_wt-Long3.raw	2685723
sll0248	TVGFWPTAGYDFDESK	2	y11	1	light	Fe_dSufR_OD1	10	140404_SufR+Fe1.raw	4456
sll0248	TVGFWPTAGYDFDESK	2	y11	1	light	Fe_dSufR_OD1	11	140404_SufR+Fe2.raw	3931
sll0248	TVGFWPTAGYDFDESK	2	y11	1	light	Fe_dSufR_OD1	12	140404_SufR+Fe3.raw	3580
sll0248	TVGFWPTAGYDFDESK	2	y11	1	light	noFe_dSufR_OD1	13	140404_SufR-Fe1.raw	4504423
sll0248	TVGFWPTAGYDFDESK	2	y11	1	light	noFe_dSufR_OD1	14	140404_SufR-Fe2.raw	4696740
sll0248	TVGFWPTAGYDFDESK	2	y11	1	light	noFe_dSufR_OD1	15	140404_SufR-Fe3.raw	4849462
sll0248	TVGFWPTAGYDFDESK	2	y11	1	light	Stat_noFe_dSufR	16	140404_SufR_Long1.raw	3036746
sll0248	TVGFWPTAGYDFDESK	2	y11	1	light	Stat_noFe_dSufR	17	140404_SufR_Long2.raw	3313241
sll0248	TVGFWPTAGYDFDESK	2	y11	1	light	Stat_noFe_dSufR	18	140404_SufR_Long3.raw	2158743
sll0248	TVGFWPTAGYDFDESK	2	y10	1	light	Fe_CS_OD1	1	140404_wt+Fe1.raw	817
sll0248	TVGFWPTAGYDFDESK	2	y10	1	light	Fe_CS_OD1	2	140404_wt+Fe2.raw	382
sll0248	TVGFWPTAGYDFDESK	2	y10	1	light	Fe_CS_OD1	3	140404_wt+Fe3.raw	361
sll0248	TVGFWPTAGYDFDESK	2	y10	1	light	noFe_CS_OD1	4	140404_wt-Fe1.raw	419749
sll0248	TVGFWPTAGYDFDESK	2	y10	1	light	noFe_CS_OD1	5	140404_wt-Fe2.raw	353432
sll0248	TVGFWPTAGYDFDESK	2	y10	1	light	noFe_CS_OD1	6	140404_wt-Fe3.raw	364451
sll0248	TVGFWPTAGYDFDESK	2	y10	1	light	Stat_noFe_CS	7	140404_wt-Long1.raw	333678
sll0248	TVGFWPTAGYDFDESK	2	y10	1	light	Stat_noFe_CS	8	140404_wt-Long2.raw	245584
sll0248	TVGFWPTAGYDFDESK	2	y10	1	light	Stat_noFe_CS	9	140404_wt-Long3.raw	227841
sll0248	TVGFWPTAGYDFDESK	2	y10	1	light	Fe_dSufR_OD1	10	140404_SufR+Fe1.raw	863
sll0248	TVGFWPTAGYDFDESK	2	y10	1	light	Fe_dSufR_OD1	11	140404_SufR+Fe2.raw	582
sll0248	TVGFWPTAGYDFDESK	2	y10	1	light	Fe_dSufR_OD1	12	140404_SufR+Fe3.raw	109
sll0248	TVGFWPTAGYDFDESK	2	y10	1	light	noFe_dSufR_OD1	13	140404_SufR-Fe1.raw	389557
sll0248	TVGFWPTAGYDFDESK	2	y10	1	light	noFe_dSufR_OD1	14	140404_SufR-Fe2.raw	406624
sll0248	TVGFWPTAGYDFDESK	2	y10	1	light	noFe_dSufR_OD1	15	140404_SufR-Fe3.raw	407843
sll0248	TVGFWPTAGYDFDESK	2	y10	1	light	Stat_noFe_dSufR	16	140404_SufR_Long1.raw	248505
sll0248	TVGFWPTAGYDFDESK	2	y10	1	light	Stat_noFe_dSufR	17	140404_SufR_Long2.raw	268277
sll0248	TVGFWPTAGYDFDESK	2	y10	1	light	Stat_noFe_dSufR	18	140404_SufR_Long3.raw	184214
sll0248	TVGFWPTAGYDFDESK	2	y8	1	light	Fe_CS_OD1	1	140404_wt+Fe1.raw	1965
sll0248	TVGFWPTAGYDFDESK	2	y8	1	light	Fe_CS_OD1	2	140404_wt+Fe2.raw	1279
sll0248	TVGFWPTAGYDFDESK	2	y8	1	light	Fe_CS_OD1	3	140404_wt+Fe3.raw	1211
sll0248	TVGFWPTAGYDFDESK	2	y8	1	light	noFe_CS_OD1	4	140404_wt-Fe1.raw	1300335
sll0248	TVGFWPTAGYDFDESK	2	y8	1	light	noFe_CS_OD1	5	140404_wt-Fe2.raw	1105616
sll0248	TVGFWPTAGYDFDESK	2	y8	1	light	noFe_CS_OD1	6	140404_wt-Fe3.raw	1119204
sll0248	TVGFWPTAGYDFDESK	2	y8	1	light	Stat_noFe_CS	7	140404_wt-Long1.raw	1025262
sll0248	TVGFWPTAGYDFDESK	2	y8	1	light	Stat_noFe_CS	8	140404_wt-Long2.raw	768536
sll0248	TVGFWPTAGYDFDESK	2	y8	1	light	Stat_noFe_CS	9	140404_wt-Long3.raw	706253
sll0248	TVGFWPTAGYDFDESK	2	y8	1	light	Fe_dSufR_OD1	10	140404_SufR+Fe1.raw	1112
sll0248	TVGFWPTAGYDFDESK	2	y8	1	light	Fe_dSufR_OD1	11	140404_SufR+Fe2.raw	829
sll0248	TVGFWPTAGYDFDESK	2	y8	1	light	Fe_dSufR_OD1	12	140404_SufR+Fe3.raw	421
sll0248	TVGFWPTAGYDFDESK	2	y8	1	light	noFe_dSufR_OD1	13	140404_SufR-Fe1.raw	1218563
sll0248	TVGFWPTAGYDFDESK	2	y8	1	light	noFe_dSufR_OD1	14	140404_SufR-Fe2.raw	1281629
sll0248	TVGFWPTAGYDFDESK	2	y8	1	light	noFe_dSufR_OD1	15	140404_SufR-Fe3.raw	1307138
sll0248	TVGFWPTAGYDFDESK	2	y8	1	light	Stat_noFe_dSufR	16	140404_SufR_Long1.raw	788638
sll0248	TVGFWPTAGYDFDESK	2	y8	1	light	Stat_noFe_dSufR	17	140404_SufR_Long2.raw	856888
sll0248	TVGFWPTAGYDFDESK	2	y8	1	light	Stat_noFe_dSufR	18	140404_SufR_Long3.raw	534779
sll0248	FVGLALDEDNQPELTELR	2	y10	1	light	Fe_CS_OD1	1	140404_wt+Fe1.raw	27
sll0248	FVGLALDEDNQPELTELR	2	y10	1	light	Fe_CS_OD1	2	140404_wt+Fe2.raw	165
sll0248	FVGLALDEDNQPELTELR	2	y10	1	light	Fe_CS_OD1	3	140404_wt+Fe3.raw	1
sll0248	FVGLALDEDNQPELTELR	2	y10	1	light	noFe_CS_OD1	4	140404_wt-Fe1.raw	181622
sll0248	FVGLALDEDNQPELTELR	2	y10	1	light	noFe_CS_OD1	5	140404_wt-Fe2.raw	130686
sll0248	FVGLALDEDNQPELTELR	2	y10	1	light	noFe_CS_OD1	6	140404_wt-Fe3.raw	136692
sll0248	FVGLALDEDNQPELTELR	2	y10	1	light	Stat_noFe_CS	7	140404_wt-Long1.raw	238338
sll0248	FVGLALDEDNQPELTELR	2	y10	1	light	Stat_noFe_CS	8	140404_wt-Long2.raw	89108
sll0248	FVGLALDEDNQPELTELR	2	y10	1	light	Stat_noFe_CS	9	140404_wt-Long3.raw	62402
sll0248	FVGLALDEDNQPELTELR	2	y10	1	light	Fe_dSufR_OD1	10	140404_SufR+Fe1.raw	15
sll0248	FVGLALDEDNQPELTELR	2	y10	1	light	Fe_dSufR_OD1	11	140404_SufR+Fe2.raw	8
sll0248	FVGLALDEDNQPELTELR	2	y10	1	light	Fe_dSufR_OD1	12	140404_SufR+Fe3.raw	4
sll0248	FVGLALDEDNQPELTELR	2	y10	1	light	noFe_dSufR_OD1	13	140404_SufR-Fe1.raw	153341
sll0248	FVGLALDEDNQPELTELR	2	y10	1	light	noFe_dSufR_OD1	14	140404_SufR-Fe2.raw	186652
sll0248	FVGLALDEDNQPELTELR	2	y10	1	light	noFe_dSufR_OD1	15	140404_SufR-Fe3.raw	193899
sll0248	FVGLALDEDNQPELTELR	2	y10	1	light	Stat_noFe_dSufR	16	140404_SufR_Long1.raw	52791
sll0248	FVGLALDEDNQPELTELR	2	y10	1	light	Stat_noFe_dSufR	17	140404_SufR_Long2.raw	76748
sll0248	FVGLALDEDNQPELTELR	2	y10	1	light	Stat_noFe_dSufR	18	140404_SufR_Long3.raw	16543
sll0248	FVGLALDEDNQPELTELR	2	y9	1	light	Fe_CS_OD1	1	140404_wt+Fe1.raw	421
sll0248	FVGLALDEDNQPELTELR	2	y9	1	light	Fe_CS_OD1	2	140404_wt+Fe2.raw	181
sll0248	FVGLALDEDNQPELTELR	2	y9	1	light	Fe_CS_OD1	3	140404_wt+Fe3.raw	36
sll0248	FVGLALDEDNQPELTELR	2	y9	1	light	noFe_CS_OD1	4	140404_wt-Fe1.raw	234358
sll0248	FVGLALDEDNQPELTELR	2	y9	1	light	noFe_CS_OD1	5	140404_wt-Fe2.raw	194105
sll0248	FVGLALDEDNQPELTELR	2	y9	1	light	noFe_CS_OD1	6	140404_wt-Fe3.raw	198811
sll0248	FVGLALDEDNQPELTELR	2	y9	1	light	Stat_noFe_CS	7	140404_wt-Long1.raw	298392
sll0248	FVGLALDEDNQPELTELR	2	y9	1	light	Stat_noFe_CS	8	140404_wt-Long2.raw	122072
sll0248	FVGLALDEDNQPELTELR	2	y9	1	light	Stat_noFe_CS	9	140404_wt-Long3.raw	78836
sll0248	FVGLALDEDNQPELTELR	2	y9	1	light	Fe_dSufR_OD1	10	140404_SufR+Fe1.raw	5
sll0248	FVGLALDEDNQPELTELR	2	y9	1	light	Fe_dSufR_OD1	11	140404_SufR+Fe2.raw	76
sll0248	FVGLALDEDNQPELTELR	2	y9	1	light	Fe_dSufR_OD1	12	140404_SufR+Fe3.raw	325
sll0248	FVGLALDEDNQPELTELR	2	y9	1	light	noFe_dSufR_OD1	13	140404_SufR-Fe1.raw	222023
sll0248	FVGLALDEDNQPELTELR	2	y9	1	light	noFe_dSufR_OD1	14	140404_SufR-Fe2.raw	262251
sll0248	FVGLALDEDNQPELTELR	2	y9	1	light	noFe_dSufR_OD1	15	140404_SufR-Fe3.raw	264153
sll0248	FVGLALDEDNQPELTELR	2	y9	1	light	Stat_noFe_dSufR	16	140404_SufR_Long1.raw	72613
sll0248	FVGLALDEDNQPELTELR	2	y9	1	light	Stat_noFe_dSufR	17	140404_SufR_Long2.raw	104727
sll0248	FVGLALDEDNQPELTELR	2	y9	1	light	Stat_noFe_dSufR	18	140404_SufR_Long3.raw	16947
sll0248	FVGLALDEDNQPELTELR	2	y7	1	light	Fe_CS_OD1	1	140404_wt+Fe1.raw	3961
sll0248	FVGLALDEDNQPELTELR	2	y7	1	light	Fe_CS_OD1	2	140404_wt+Fe2.raw	1813
sll0248	FVGLALDEDNQPELTELR	2	y7	1	light	Fe_CS_OD1	3	140404_wt+Fe3.raw	388
sll0248	FVGLALDEDNQPELTELR	2	y7	1	light	noFe_CS_OD1	4	140404_wt-Fe1.raw	2073793
sll0248	FVGLALDEDNQPELTELR	2	y7	1	light	noFe_CS_OD1	5	140404_wt-Fe2.raw	1758441
sll0248	FVGLALDEDNQPELTELR	2	y7	1	light	noFe_CS_OD1	6	140404_wt-Fe3.raw	1716117
sll0248	FVGLALDEDNQPELTELR	2	y7	1	light	Stat_noFe_CS	7	140404_wt-Long1.raw	2699126
sll0248	FVGLALDEDNQPELTELR	2	y7	1	light	Stat_noFe_CS	8	140404_wt-Long2.raw	1006091
sll0248	FVGLALDEDNQPELTELR	2	y7	1	light	Stat_noFe_CS	9	140404_wt-Long3.raw	700569
sll0248	FVGLALDEDNQPELTELR	2	y7	1	light	Fe_dSufR_OD1	10	140404_SufR+Fe1.raw	1147
sll0248	FVGLALDEDNQPELTELR	2	y7	1	light	Fe_dSufR_OD1	11	140404_SufR+Fe2.raw	673
sll0248	FVGLALDEDNQPELTELR	2	y7	1	light	Fe_dSufR_OD1	12	140404_SufR+Fe3.raw	1966
sll0248	FVGLALDEDNQPELTELR	2	y7	1	light	noFe_dSufR_OD1	13	140404_SufR-Fe1.raw	1998432
sll0248	FVGLALDEDNQPELTELR	2	y7	1	light	noFe_dSufR_OD1	14	140404_SufR-Fe2.raw	2488434
sll0248	FVGLALDEDNQPELTELR	2	y7	1	light	noFe_dSufR_OD1	15	140404_SufR-Fe3.raw	2320356
sll0248	FVGLALDEDNQPELTELR	2	y7	1	light	Stat_noFe_dSufR	16	140404_SufR_Long1.raw	687144
sll0248	FVGLALDEDNQPELTELR	2	y7	1	light	Stat_noFe_dSufR	17	140404_SufR_Long2.raw	963205
sll0248	FVGLALDEDNQPELTELR	2	y7	1	light	Stat_noFe_dSufR	18	140404_SufR_Long3.raw	163752
sll0248	TWVSEIKPILQS	2	y10	1	light	Fe_CS_OD1	1	140404_wt+Fe1.raw	4630
sll0248	TWVSEIKPILQS	2	y10	1	light	Fe_CS_OD1	2	140404_wt+Fe2.raw	4456
sll0248	TWVSEIKPILQS	2	y10	1	light	Fe_CS_OD1	3	140404_wt+Fe3.raw	2440
sll0248	TWVSEIKPILQS	2	y10	1	light	noFe_CS_OD1	4	140404_wt-Fe1.raw	6110557
sll0248	TWVSEIKPILQS	2	y10	1	light	noFe_CS_OD1	5	140404_wt-Fe2.raw	5251797
sll0248	TWVSEIKPILQS	2	y10	1	light	noFe_CS_OD1	6	140404_wt-Fe3.raw	4937070
sll0248	TWVSEIKPILQS	2	y10	1	light	Stat_noFe_CS	7	140404_wt-Long1.raw	4407307
sll0248	TWVSEIKPILQS	2	y10	1	light	Stat_noFe_CS	8	140404_wt-Long2.raw	3566255
sll0248	TWVSEIKPILQS	2	y10	1	light	Stat_noFe_CS	9	140404_wt-Long3.raw	3630693
sll0248	TWVSEIKPILQS	2	y10	1	light	Fe_dSufR_OD1	10	140404_SufR+Fe1.raw	4273
sll0248	TWVSEIKPILQS	2	y10	1	light	Fe_dSufR_OD1	11	140404_SufR+Fe2.raw	2518
sll0248	TWVSEIKPILQS	2	y10	1	light	Fe_dSufR_OD1	12	140404_SufR+Fe3.raw	4095
sll0248	TWVSEIKPILQS	2	y10	1	light	noFe_dSufR_OD1	13	140404_SufR-Fe1.raw	5639496
sll0248	TWVSEIKPILQS	2	y10	1	light	noFe_dSufR_OD1	14	140404_SufR-Fe2.raw	5486927
sll0248	TWVSEIKPILQS	2	y10	1	light	noFe_dSufR_OD1	15	140404_SufR-Fe3.raw	5721117
sll0248	TWVSEIKPILQS	2	y10	1	light	Stat_noFe_dSufR	16	140404_SufR_Long1.raw	4057183
sll0248	TWVSEIKPILQS	2	y10	1	light	Stat_noFe_dSufR	17	140404_SufR_Long2.raw	4148595
sll0248	TWVSEIKPILQS	2	y10	1	light	Stat_noFe_dSufR	18	140404_SufR_Long3.raw	3156825
sll0248	TWVSEIKPILQS	2	y9	1	light	Fe_CS_OD1	1	140404_wt+Fe1.raw	10473
sll0248	TWVSEIKPILQS	2	y9	1	light	Fe_CS_OD1	2	140404_wt+Fe2.raw	7897
sll0248	TWVSEIKPILQS	2	y9	1	light	Fe_CS_OD1	3	140404_wt+Fe3.raw	5386
sll0248	TWVSEIKPILQS	2	y9	1	light	noFe_CS_OD1	4	140404_wt-Fe1.raw	8159417
sll0248	TWVSEIKPILQS	2	y9	1	light	noFe_CS_OD1	5	140404_wt-Fe2.raw	7061674
sll0248	TWVSEIKPILQS	2	y9	1	light	noFe_CS_OD1	6	140404_wt-Fe3.raw	6649014
sll0248	TWVSEIKPILQS	2	y9	1	light	Stat_noFe_CS	7	140404_wt-Long1.raw	6069313
sll0248	TWVSEIKPILQS	2	y9	1	light	Stat_noFe_CS	8	140404_wt-Long2.raw	4821821
sll0248	TWVSEIKPILQS	2	y9	1	light	Stat_noFe_CS	9	140404_wt-Long3.raw	4735992
sll0248	TWVSEIKPILQS	2	y9	1	light	Fe_dSufR_OD1	10	140404_SufR+Fe1.raw	8865
sll0248	TWVSEIKPILQS	2	y9	1	light	Fe_dSufR_OD1	11	140404_SufR+Fe2.raw	4939
sll0248	TWVSEIKPILQS	2	y9	1	light	Fe_dSufR_OD1	12	140404_SufR+Fe3.raw	7772
sll0248	TWVSEIKPILQS	2	y9	1	light	noFe_dSufR_OD1	13	140404_SufR-Fe1.raw	7488468
sll0248	TWVSEIKPILQS	2	y9	1	light	noFe_dSufR_OD1	14	140404_SufR-Fe2.raw	7695281
sll0248	TWVSEIKPILQS	2	y9	1	light	noFe_dSufR_OD1	15	140404_SufR-Fe3.raw	7862977
sll0248	TWVSEIKPILQS	2	y9	1	light	Stat_noFe_dSufR	16	140404_SufR_Long1.raw	5770892
sll0248	TWVSEIKPILQS	2	y9	1	light	Stat_noFe_dSufR	17	140404_SufR_Long2.raw	5809601
sll0248	TWVSEIKPILQS	2	y9	1	light	Stat_noFe_dSufR	18	140404_SufR_Long3.raw	4397765
sll0248	TWVSEIKPILQS	2	y7	1	light	Fe_CS_OD1	1	140404_wt+Fe1.raw	3097
sll0248	TWVSEIKPILQS	2	y7	1	light	Fe_CS_OD1	2	140404_wt+Fe2.raw	3388
sll0248	TWVSEIKPILQS	2	y7	1	light	Fe_CS_OD1	3	140404_wt+Fe3.raw	1920
sll0248	TWVSEIKPILQS	2	y7	1	light	noFe_CS_OD1	4	140404_wt-Fe1.raw	4298315
sll0248	TWVSEIKPILQS	2	y7	1	light	noFe_CS_OD1	5	140404_wt-Fe2.raw	3710684
sll0248	TWVSEIKPILQS	2	y7	1	light	noFe_CS_OD1	6	140404_wt-Fe3.raw	3625401
sll0248	TWVSEIKPILQS	2	y7	1	light	Stat_noFe_CS	7	140404_wt-Long1.raw	3199787
sll0248	TWVSEIKPILQS	2	y7	1	light	Stat_noFe_CS	8	140404_wt-Long2.raw	2599929
sll0248	TWVSEIKPILQS	2	y7	1	light	Stat_noFe_CS	9	140404_wt-Long3.raw	2570338
sll0248	TWVSEIKPILQS	2	y7	1	light	Fe_dSufR_OD1	10	140404_SufR+Fe1.raw	3007
sll0248	TWVSEIKPILQS	2	y7	1	light	Fe_dSufR_OD1	11	140404_SufR+Fe2.raw	2311
sll0248	TWVSEIKPILQS	2	y7	1	light	Fe_dSufR_OD1	12	140404_SufR+Fe3.raw	3245
sll0248	TWVSEIKPILQS	2	y7	1	light	noFe_dSufR_OD1	13	140404_SufR-Fe1.raw	4074364
sll0248	TWVSEIKPILQS	2	y7	1	light	noFe_dSufR_OD1	14	140404_SufR-Fe2.raw	4145807
sll0248	TWVSEIKPILQS	2	y7	1	light	noFe_dSufR_OD1	15	140404_SufR-Fe3.raw	4276650
sll0248	TWVSEIKPILQS	2	y7	1	light	Stat_noFe_dSufR	16	140404_SufR_Long1.raw	3091140
sll0248	TWVSEIKPILQS	2	y7	1	light	Stat_noFe_dSufR	17	140404_SufR_Long2.raw	3130306
sll0248	TWVSEIKPILQS	2	y7	1	light	Stat_noFe_dSufR	18	140404_SufR_Long3.raw	2326340
sll0306	SATPAEVAK	2	y7	1	light	Fe_CS_OD1	1	140405_wt+Fe1.raw	148
sll0306	SATPAEVAK	2	y7	1	light	Fe_CS_OD1	2	140405_wt+Fe2.raw	20
sll0306	SATPAEVAK	2	y7	1	light	Fe_CS_OD1	3	140405_wt+Fe3.raw	8
sll0306	SATPAEVAK	2	y7	1	light	noFe_CS_OD1	4	140405_wt-Fe1.raw	244
sll0306	SATPAEVAK	2	y7	1	light	noFe_CS_OD1	5	140405_wt-Fe2.raw	174
sll0306	SATPAEVAK	2	y7	1	light	noFe_CS_OD1	6	140405_wt-Fe3.raw	234
sll0306	SATPAEVAK	2	y7	1	light	Stat_noFe_CS	7	140405_wt-Long1.raw	518
sll0306	SATPAEVAK	2	y7	1	light	Stat_noFe_CS	8	140405_wt-Long2.raw	454
sll0306	SATPAEVAK	2	y7	1	light	Stat_noFe_CS	9	140405_wt-Long3.raw	385
sll0306	SATPAEVAK	2	y7	1	light	Fe_dSufR_OD1	10	140405_SufR+Fe1.raw	265
sll0306	SATPAEVAK	2	y7	1	light	Fe_dSufR_OD1	11	140405_SufR+Fe2.raw	103
sll0306	SATPAEVAK	2	y7	1	light	Fe_dSufR_OD1	12	140405_SufR+Fe3.raw	81
sll0306	SATPAEVAK	2	y7	1	light	noFe_dSufR_OD1	13	140405_SufR-Fe1.raw	238
sll0306	SATPAEVAK	2	y7	1	light	noFe_dSufR_OD1	14	140405_SufR-Fe2.raw	347
sll0306	SATPAEVAK	2	y7	1	light	noFe_dSufR_OD1	15	140405_SufR-Fe3.raw	266
sll0306	SATPAEVAK	2	y7	1	light	Stat_noFe_dSufR	16	140405_SufR_Long1.raw	401
sll0306	SATPAEVAK	2	y7	1	light	Stat_noFe_dSufR	17	140405_SufR_Long2.raw	282
sll0306	SATPAEVAK	2	y7	1	light	Stat_noFe_dSufR	18	140405_SufR_Long3.raw	358
sll0306	SATPAEVAK	2	y6	1	light	Fe_CS_OD1	1	140405_wt+Fe1.raw	484
sll0306	SATPAEVAK	2	y6	1	light	Fe_CS_OD1	2	140405_wt+Fe2.raw	198
sll0306	SATPAEVAK	2	y6	1	light	Fe_CS_OD1	3	140405_wt+Fe3.raw	73
sll0306	SATPAEVAK	2	y6	1	light	noFe_CS_OD1	4	140405_wt-Fe1.raw	800
sll0306	SATPAEVAK	2	y6	1	light	noFe_CS_OD1	5	140405_wt-Fe2.raw	575
sll0306	SATPAEVAK	2	y6	1	light	noFe_CS_OD1	6	140405_wt-Fe3.raw	444
sll0306	SATPAEVAK	2	y6	1	light	Stat_noFe_CS	7	140405_wt-Long1.raw	1341
sll0306	SATPAEVAK	2	y6	1	light	Stat_noFe_CS	8	140405_wt-Long2.raw	1066
sll0306	SATPAEVAK	2	y6	1	light	Stat_noFe_CS	9	140405_wt-Long3.raw	1169
sll0306	SATPAEVAK	2	y6	1	light	Fe_dSufR_OD1	10	140405_SufR+Fe1.raw	588
sll0306	SATPAEVAK	2	y6	1	light	Fe_dSufR_OD1	11	140405_SufR+Fe2.raw	137
sll0306	SATPAEVAK	2	y6	1	light	Fe_dSufR_OD1	12	140405_SufR+Fe3.raw	289
sll0306	SATPAEVAK	2	y6	1	light	noFe_dSufR_OD1	13	140405_SufR-Fe1.raw	733
sll0306	SATPAEVAK	2	y6	1	light	noFe_dSufR_OD1	14	140405_SufR-Fe2.raw	1115
sll0306	SATPAEVAK	2	y6	1	light	noFe_dSufR_OD1	15	140405_SufR-Fe3.raw	1106
sll0306	SATPAEVAK	2	y6	1	light	Stat_noFe_dSufR	16	140405_SufR_Long1.raw	1543
sll0306	SATPAEVAK	2	y6	1	light	Stat_noFe_dSufR	17	140405_SufR_Long2.raw	1122
sll0306	SATPAEVAK	2	y6	1	light	Stat_noFe_dSufR	18	140405_SufR_Long3.raw	1666
sll0306	SATPAEVAK	2	y5	1	light	Fe_CS_OD1	1	140405_wt+Fe1.raw	394
sll0306	SATPAEVAK	2	y5	1	light	Fe_CS_OD1	2	140405_wt+Fe2.raw	510
sll0306	SATPAEVAK	2	y5	1	light	Fe_CS_OD1	3	140405_wt+Fe3.raw	179
sll0306	SATPAEVAK	2	y5	1	light	noFe_CS_OD1	4	140405_wt-Fe1.raw	443
sll0306	SATPAEVAK	2	y5	1	light	noFe_CS_OD1	5	140405_wt-Fe2.raw	478
sll0306	SATPAEVAK	2	y5	1	light	noFe_CS_OD1	6	140405_wt-Fe3.raw	508
sll0306	SATPAEVAK	2	y5	1	light	Stat_noFe_CS	7	140405_wt-Long1.raw	1637
sll0306	SATPAEVAK	2	y5	1	light	Stat_noFe_CS	8	140405_wt-Long2.raw	1007
sll0306	SATPAEVAK	2	y5	1	light	Stat_noFe_CS	9	140405_wt-Long3.raw	1384
sll0306	SATPAEVAK	2	y5	1	light	Fe_dSufR_OD1	10	140405_SufR+Fe1.raw	484
sll0306	SATPAEVAK	2	y5	1	light	Fe_dSufR_OD1	11	140405_SufR+Fe2.raw	554
sll0306	SATPAEVAK	2	y5	1	light	Fe_dSufR_OD1	12	140405_SufR+Fe3.raw	370
sll0306	SATPAEVAK	2	y5	1	light	noFe_dSufR_OD1	13	140405_SufR-Fe1.raw	586
sll0306	SATPAEVAK	2	y5	1	light	noFe_dSufR_OD1	14	140405_SufR-Fe2.raw	1072
sll0306	SATPAEVAK	2	y5	1	light	noFe_dSufR_OD1	15	140405_SufR-Fe3.raw	1069
sll0306	SATPAEVAK	2	y5	1	light	Stat_noFe_dSufR	16	140405_SufR_Long1.raw	1333
sll0306	SATPAEVAK	2	y5	1	light	Stat_noFe_dSufR	17	140405_SufR_Long2.raw	1263
sll0306	SATPAEVAK	2	y5	1	light	Stat_noFe_dSufR	18	140405_SufR_Long3.raw	1210
sll0306	FGLNDGQELSLAK	2	y10	1	light	Fe_CS_OD1	1	140405_wt+Fe1.raw	4158
sll0306	FGLNDGQELSLAK	2	y10	1	light	Fe_CS_OD1	2	140405_wt+Fe2.raw	3628
sll0306	FGLNDGQELSLAK	2	y10	1	light	Fe_CS_OD1	3	140405_wt+Fe3.raw	2218
sll0306	FGLNDGQELSLAK	2	y10	1	light	noFe_CS_OD1	4	140405_wt-Fe1.raw	7226
sll0306	FGLNDGQELSLAK	2	y10	1	light	noFe_CS_OD1	5	140405_wt-Fe2.raw	6209
sll0306	FGLNDGQELSLAK	2	y10	1	light	noFe_CS_OD1	6	140405_wt-Fe3.raw	6137
sll0306	FGLNDGQELSLAK	2	y10	1	light	Stat_noFe_CS	7	140405_wt-Long1.raw	5910
sll0306	FGLNDGQELSLAK	2	y10	1	light	Stat_noFe_CS	8	140405_wt-Long2.raw	4031
sll0306	FGLNDGQELSLAK	2	y10	1	light	Stat_noFe_CS	9	140405_wt-Long3.raw	4085
sll0306	FGLNDGQELSLAK	2	y10	1	light	Fe_dSufR_OD1	10	140405_SufR+Fe1.raw	4225
sll0306	FGLNDGQELSLAK	2	y10	1	light	Fe_dSufR_OD1	11	140405_SufR+Fe2.raw	1749
sll0306	FGLNDGQELSLAK	2	y10	1	light	Fe_dSufR_OD1	12	140405_SufR+Fe3.raw	3146
sll0306	FGLNDGQELSLAK	2	y10	1	light	noFe_dSufR_OD1	13	140405_SufR-Fe1.raw	5125
sll0306	FGLNDGQELSLAK	2	y10	1	light	noFe_dSufR_OD1	14	140405_SufR-Fe2.raw	6465
sll0306	FGLNDGQELSLAK	2	y10	1	light	noFe_dSufR_OD1	15	140405_SufR-Fe3.raw	5349
sll0306	FGLNDGQELSLAK	2	y10	1	light	Stat_noFe_dSufR	16	140405_SufR_Long1.raw	4462
sll0306	FGLNDGQELSLAK	2	y10	1	light	Stat_noFe_dSufR	17	140405_SufR_Long2.raw	4752
sll0306	FGLNDGQELSLAK	2	y10	1	light	Stat_noFe_dSufR	18	140405_SufR_Long3.raw	3033
sll0306	FGLNDGQELSLAK	2	y9	1	light	Fe_CS_OD1	1	140405_wt+Fe1.raw	2030
sll0306	FGLNDGQELSLAK	2	y9	1	light	Fe_CS_OD1	2	140405_wt+Fe2.raw	2749
sll0306	FGLNDGQELSLAK	2	y9	1	light	Fe_CS_OD1	3	140405_wt+Fe3.raw	3123
sll0306	FGLNDGQELSLAK	2	y9	1	light	noFe_CS_OD1	4	140405_wt-Fe1.raw	6562
sll0306	FGLNDGQELSLAK	2	y9	1	light	noFe_CS_OD1	5	140405_wt-Fe2.raw	6936
sll0306	FGLNDGQELSLAK	2	y9	1	light	noFe_CS_OD1	6	140405_wt-Fe3.raw	4578
sll0306	FGLNDGQELSLAK	2	y9	1	light	Stat_noFe_CS	7	140405_wt-Long1.raw	3593
sll0306	FGLNDGQELSLAK	2	y9	1	light	Stat_noFe_CS	8	140405_wt-Long2.raw	3753
sll0306	FGLNDGQELSLAK	2	y9	1	light	Stat_noFe_CS	9	140405_wt-Long3.raw	3944
sll0306	FGLNDGQELSLAK	2	y9	1	light	Fe_dSufR_OD1	10	140405_SufR+Fe1.raw	1970
sll0306	FGLNDGQELSLAK	2	y9	1	light	Fe_dSufR_OD1	11	140405_SufR+Fe2.raw	1179
sll0306	FGLNDGQELSLAK	2	y9	1	light	Fe_dSufR_OD1	12	140405_SufR+Fe3.raw	2539
sll0306	FGLNDGQELSLAK	2	y9	1	light	noFe_dSufR_OD1	13	140405_SufR-Fe1.raw	4320
sll0306	FGLNDGQELSLAK	2	y9	1	light	noFe_dSufR_OD1	14	140405_SufR-Fe2.raw	5715
sll0306	FGLNDGQELSLAK	2	y9	1	light	noFe_dSufR_OD1	15	140405_SufR-Fe3.raw	5848
sll0306	FGLNDGQELSLAK	2	y9	1	light	Stat_noFe_dSufR	16	140405_SufR_Long1.raw	3615
sll0306	FGLNDGQELSLAK	2	y9	1	light	Stat_noFe_dSufR	17	140405_SufR_Long2.raw	3245
sll0306	FGLNDGQELSLAK	2	y9	1	light	Stat_noFe_dSufR	18	140405_SufR_Long3.raw	2808
sll0306	FGLNDGQELSLAK	2	y8	1	light	Fe_CS_OD1	1	140405_wt+Fe1.raw	4389
sll0306	FGLNDGQELSLAK	2	y8	1	light	Fe_CS_OD1	2	140405_wt+Fe2.raw	4627
sll0306	FGLNDGQELSLAK	2	y8	1	light	Fe_CS_OD1	3	140405_wt+Fe3.raw	4523
sll0306	FGLNDGQELSLAK	2	y8	1	light	noFe_CS_OD1	4	140405_wt-Fe1.raw	9511
sll0306	FGLNDGQELSLAK	2	y8	1	light	noFe_CS_OD1	5	140405_wt-Fe2.raw	9143
sll0306	FGLNDGQELSLAK	2	y8	1	light	noFe_CS_OD1	6	140405_wt-Fe3.raw	6636
sll0306	FGLNDGQELSLAK	2	y8	1	light	Stat_noFe_CS	7	140405_wt-Long1.raw	6383
sll0306	FGLNDGQELSLAK	2	y8	1	light	Stat_noFe_CS	8	140405_wt-Long2.raw	6034
sll0306	FGLNDGQELSLAK	2	y8	1	light	Stat_noFe_CS	9	140405_wt-Long3.raw	5277
sll0306	FGLNDGQELSLAK	2	y8	1	light	Fe_dSufR_OD1	10	140405_SufR+Fe1.raw	4400
sll0306	FGLNDGQELSLAK	2	y8	1	light	Fe_dSufR_OD1	11	140405_SufR+Fe2.raw	3491
sll0306	FGLNDGQELSLAK	2	y8	1	light	Fe_dSufR_OD1	12	140405_SufR+Fe3.raw	4411
sll0306	FGLNDGQELSLAK	2	y8	1	light	noFe_dSufR_OD1	13	140405_SufR-Fe1.raw	7620
sll0306	FGLNDGQELSLAK	2	y8	1	light	noFe_dSufR_OD1	14	140405_SufR-Fe2.raw	7593
sll0306	FGLNDGQELSLAK	2	y8	1	light	noFe_dSufR_OD1	15	140405_SufR-Fe3.raw	9804
sll0306	FGLNDGQELSLAK	2	y8	1	light	Stat_noFe_dSufR	16	140405_SufR_Long1.raw	6688
sll0306	FGLNDGQELSLAK	2	y8	1	light	Stat_noFe_dSufR	17	140405_SufR_Long2.raw	6106
sll0306	FGLNDGQELSLAK	2	y8	1	light	Stat_noFe_dSufR	18	140405_SufR_Long3.raw	5021
sll0427	GTIEVEPNTK	2	y7	1	light	Fe_CS_OD1	1	140404_wt+Fe1.raw	4105617
sll0427	GTIEVEPNTK	2	y7	1	light	Fe_CS_OD1	2	140404_wt+Fe2.raw	3725751
sll0427	GTIEVEPNTK	2	y7	1	light	Fe_CS_OD1	3	140404_wt+Fe3.raw	2924808
sll0427	GTIEVEPNTK	2	y7	1	light	noFe_CS_OD1	4	140404_wt-Fe1.raw	2281601
sll0427	GTIEVEPNTK	2	y7	1	light	noFe_CS_OD1	5	140404_wt-Fe2.raw	2389763
sll0427	GTIEVEPNTK	2	y7	1	light	noFe_CS_OD1	6	140404_wt-Fe3.raw	2042365
sll0427	GTIEVEPNTK	2	y7	1	light	Stat_noFe_CS	7	140404_wt-Long1.raw	1328565
sll0427	GTIEVEPNTK	2	y7	1	light	Stat_noFe_CS	8	140404_wt-Long2.raw	1674999
sll0427	GTIEVEPNTK	2	y7	1	light	Stat_noFe_CS	9	140404_wt-Long3.raw	1124688
sll0427	GTIEVEPNTK	2	y7	1	light	Fe_dSufR_OD1	10	140404_SufR+Fe1.raw	4543217
sll0427	GTIEVEPNTK	2	y7	1	light	Fe_dSufR_OD1	11	140404_SufR+Fe2.raw	3259407
sll0427	GTIEVEPNTK	2	y7	1	light	Fe_dSufR_OD1	12	140404_SufR+Fe3.raw	3695729
sll0427	GTIEVEPNTK	2	y7	1	light	noFe_dSufR_OD1	13	140404_SufR-Fe1.raw	2274620
sll0427	GTIEVEPNTK	2	y7	1	light	noFe_dSufR_OD1	14	140404_SufR-Fe2.raw	2357336
sll0427	GTIEVEPNTK	2	y7	1	light	noFe_dSufR_OD1	15	140404_SufR-Fe3.raw	2554460
sll0427	GTIEVEPNTK	2	y7	1	light	Stat_noFe_dSufR	16	140404_SufR_Long1.raw	840433
sll0427	GTIEVEPNTK	2	y7	1	light	Stat_noFe_dSufR	17	140404_SufR_Long2.raw	827477
sll0427	GTIEVEPNTK	2	y7	1	light	Stat_noFe_dSufR	18	140404_SufR_Long3.raw	798331
sll0427	GTIEVEPNTK	2	y6	1	light	Fe_CS_OD1	1	140404_wt+Fe1.raw	5178677
sll0427	GTIEVEPNTK	2	y6	1	light	Fe_CS_OD1	2	140404_wt+Fe2.raw	4758180
sll0427	GTIEVEPNTK	2	y6	1	light	Fe_CS_OD1	3	140404_wt+Fe3.raw	3739427
sll0427	GTIEVEPNTK	2	y6	1	light	noFe_CS_OD1	4	140404_wt-Fe1.raw	2850669
sll0427	GTIEVEPNTK	2	y6	1	light	noFe_CS_OD1	5	140404_wt-Fe2.raw	2933041
sll0427	GTIEVEPNTK	2	y6	1	light	noFe_CS_OD1	6	140404_wt-Fe3.raw	2595516
sll0427	GTIEVEPNTK	2	y6	1	light	Stat_noFe_CS	7	140404_wt-Long1.raw	1600808
sll0427	GTIEVEPNTK	2	y6	1	light	Stat_noFe_CS	8	140404_wt-Long2.raw	1991346
sll0427	GTIEVEPNTK	2	y6	1	light	Stat_noFe_CS	9	140404_wt-Long3.raw	1416688
sll0427	GTIEVEPNTK	2	y6	1	light	Fe_dSufR_OD1	10	140404_SufR+Fe1.raw	5773135
sll0427	GTIEVEPNTK	2	y6	1	light	Fe_dSufR_OD1	11	140404_SufR+Fe2.raw	4086771
sll0427	GTIEVEPNTK	2	y6	1	light	Fe_dSufR_OD1	12	140404_SufR+Fe3.raw	4643363
sll0427	GTIEVEPNTK	2	y6	1	light	noFe_dSufR_OD1	13	140404_SufR-Fe1.raw	2838991
sll0427	GTIEVEPNTK	2	y6	1	light	noFe_dSufR_OD1	14	140404_SufR-Fe2.raw	2925413
sll0427	GTIEVEPNTK	2	y6	1	light	noFe_dSufR_OD1	15	140404_SufR-Fe3.raw	3143842
sll0427	GTIEVEPNTK	2	y6	1	light	Stat_noFe_dSufR	16	140404_SufR_Long1.raw	1052441
sll0427	GTIEVEPNTK	2	y6	1	light	Stat_noFe_dSufR	17	140404_SufR_Long2.raw	1034679
sll0427	GTIEVEPNTK	2	y6	1	light	Stat_noFe_dSufR	18	140404_SufR_Long3.raw	991319
sll0427	GTIEVEPNTK	2	y5	1	light	Fe_CS_OD1	1	140404_wt+Fe1.raw	2920250
sll0427	GTIEVEPNTK	2	y5	1	light	Fe_CS_OD1	2	140404_wt+Fe2.raw	2622248
sll0427	GTIEVEPNTK	2	y5	1	light	Fe_CS_OD1	3	140404_wt+Fe3.raw	2056176
sll0427	GTIEVEPNTK	2	y5	1	light	noFe_CS_OD1	4	140404_wt-Fe1.raw	1582975
sll0427	GTIEVEPNTK	2	y5	1	light	noFe_CS_OD1	5	140404_wt-Fe2.raw	1623548
sll0427	GTIEVEPNTK	2	y5	1	light	noFe_CS_OD1	6	140404_wt-Fe3.raw	1435985
sll0427	GTIEVEPNTK	2	y5	1	light	Stat_noFe_CS	7	140404_wt-Long1.raw	886933
sll0427	GTIEVEPNTK	2	y5	1	light	Stat_noFe_CS	8	140404_wt-Long2.raw	1135092
sll0427	GTIEVEPNTK	2	y5	1	light	Stat_noFe_CS	9	140404_wt-Long3.raw	798740
sll0427	GTIEVEPNTK	2	y5	1	light	Fe_dSufR_OD1	10	140404_SufR+Fe1.raw	3231904
sll0427	GTIEVEPNTK	2	y5	1	light	Fe_dSufR_OD1	11	140404_SufR+Fe2.raw	2289421
sll0427	GTIEVEPNTK	2	y5	1	light	Fe_dSufR_OD1	12	140404_SufR+Fe3.raw	2582818
sll0427	GTIEVEPNTK	2	y5	1	light	noFe_dSufR_OD1	13	140404_SufR-Fe1.raw	1622091
sll0427	GTIEVEPNTK	2	y5	1	light	noFe_dSufR_OD1	14	140404_SufR-Fe2.raw	1634309
sll0427	GTIEVEPNTK	2	y5	1	light	noFe_dSufR_OD1	15	140404_SufR-Fe3.raw	1721344
sll0427	GTIEVEPNTK	2	y5	1	light	Stat_noFe_dSufR	16	140404_SufR_Long1.raw	590825
sll0427	GTIEVEPNTK	2	y5	1	light	Stat_noFe_dSufR	17	140404_SufR_Long2.raw	571705
sll0427	GTIEVEPNTK	2	y5	1	light	Stat_noFe_dSufR	18	140404_SufR_Long3.raw	556123
sll0427	QTTSLEQIR	2	y7	1	light	Fe_CS_OD1	1	140404_wt+Fe1.raw	2279442
sll0427	QTTSLEQIR	2	y7	1	light	Fe_CS_OD1	2	140404_wt+Fe2.raw	2082238
sll0427	QTTSLEQIR	2	y7	1	light	Fe_CS_OD1	3	140404_wt+Fe3.raw	1580656
sll0427	QTTSLEQIR	2	y7	1	light	noFe_CS_OD1	4	140404_wt-Fe1.raw	1198240
sll0427	QTTSLEQIR	2	y7	1	light	noFe_CS_OD1	5	140404_wt-Fe2.raw	1259571
sll0427	QTTSLEQIR	2	y7	1	light	noFe_CS_OD1	6	140404_wt-Fe3.raw	1118955
sll0427	QTTSLEQIR	2	y7	1	light	Stat_noFe_CS	7	140404_wt-Long1.raw	620895
sll0427	QTTSLEQIR	2	y7	1	light	Stat_noFe_CS	8	140404_wt-Long2.raw	853647
sll0427	QTTSLEQIR	2	y7	1	light	Stat_noFe_CS	9	140404_wt-Long3.raw	598407
sll0427	QTTSLEQIR	2	y7	1	light	Fe_dSufR_OD1	10	140404_SufR+Fe1.raw	2610064
sll0427	QTTSLEQIR	2	y7	1	light	Fe_dSufR_OD1	11	140404_SufR+Fe2.raw	1803847
sll0427	QTTSLEQIR	2	y7	1	light	Fe_dSufR_OD1	12	140404_SufR+Fe3.raw	1890866
sll0427	QTTSLEQIR	2	y7	1	light	noFe_dSufR_OD1	13	140404_SufR-Fe1.raw	1131621
sll0427	QTTSLEQIR	2	y7	1	light	noFe_dSufR_OD1	14	140404_SufR-Fe2.raw	1144718
sll0427	QTTSLEQIR	2	y7	1	light	noFe_dSufR_OD1	15	140404_SufR-Fe3.raw	1198034
sll0427	QTTSLEQIR	2	y7	1	light	Stat_noFe_dSufR	16	140404_SufR_Long1.raw	437072
sll0427	QTTSLEQIR	2	y7	1	light	Stat_noFe_dSufR	17	140404_SufR_Long2.raw	450599
sll0427	QTTSLEQIR	2	y7	1	light	Stat_noFe_dSufR	18	140404_SufR_Long3.raw	397189
sll0427	QTTSLEQIR	2	y5	1	light	Fe_CS_OD1	1	140404_wt+Fe1.raw	1865976
sll0427	QTTSLEQIR	2	y5	1	light	Fe_CS_OD1	2	140404_wt+Fe2.raw	1736612
sll0427	QTTSLEQIR	2	y5	1	light	Fe_CS_OD1	3	140404_wt+Fe3.raw	1336363
sll0427	QTTSLEQIR	2	y5	1	light	noFe_CS_OD1	4	140404_wt-Fe1.raw	1003170
sll0427	QTTSLEQIR	2	y5	1	light	noFe_CS_OD1	5	140404_wt-Fe2.raw	1031177
sll0427	QTTSLEQIR	2	y5	1	light	noFe_CS_OD1	6	140404_wt-Fe3.raw	911040
sll0427	QTTSLEQIR	2	y5	1	light	Stat_noFe_CS	7	140404_wt-Long1.raw	495974
sll0427	QTTSLEQIR	2	y5	1	light	Stat_noFe_CS	8	140404_wt-Long2.raw	698409
sll0427	QTTSLEQIR	2	y5	1	light	Stat_noFe_CS	9	140404_wt-Long3.raw	503183
sll0427	QTTSLEQIR	2	y5	1	light	Fe_dSufR_OD1	10	140404_SufR+Fe1.raw	2168523
sll0427	QTTSLEQIR	2	y5	1	light	Fe_dSufR_OD1	11	140404_SufR+Fe2.raw	1485993
sll0427	QTTSLEQIR	2	y5	1	light	Fe_dSufR_OD1	12	140404_SufR+Fe3.raw	1551692
sll0427	QTTSLEQIR	2	y5	1	light	noFe_dSufR_OD1	13	140404_SufR-Fe1.raw	929833
sll0427	QTTSLEQIR	2	y5	1	light	noFe_dSufR_OD1	14	140404_SufR-Fe2.raw	922944
sll0427	QTTSLEQIR	2	y5	1	light	noFe_dSufR_OD1	15	140404_SufR-Fe3.raw	1013499
sll0427	QTTSLEQIR	2	y5	1	light	Stat_noFe_dSufR	16	140404_SufR_Long1.raw	355795
sll0427	QTTSLEQIR	2	y5	1	light	Stat_noFe_dSufR	17	140404_SufR_Long2.raw	357326
sll0427	QTTSLEQIR	2	y5	1	light	Stat_noFe_dSufR	18	140404_SufR_Long3.raw	328359
sll0427	QTTSLEQIR	2	y4	1	light	Fe_CS_OD1	1	140404_wt+Fe1.raw	3660601
sll0427	QTTSLEQIR	2	y4	1	light	Fe_CS_OD1	2	140404_wt+Fe2.raw	3535004
sll0427	QTTSLEQIR	2	y4	1	light	Fe_CS_OD1	3	140404_wt+Fe3.raw	2695976
sll0427	QTTSLEQIR	2	y4	1	light	noFe_CS_OD1	4	140404_wt-Fe1.raw	2078358
sll0427	QTTSLEQIR	2	y4	1	light	noFe_CS_OD1	5	140404_wt-Fe2.raw	2146661
sll0427	QTTSLEQIR	2	y4	1	light	noFe_CS_OD1	6	140404_wt-Fe3.raw	1874298
sll0427	QTTSLEQIR	2	y4	1	light	Stat_noFe_CS	7	140404_wt-Long1.raw	1053463
sll0427	QTTSLEQIR	2	y4	1	light	Stat_noFe_CS	8	140404_wt-Long2.raw	1428280
sll0427	QTTSLEQIR	2	y4	1	light	Stat_noFe_CS	9	140404_wt-Long3.raw	1030906
sll0427	QTTSLEQIR	2	y4	1	light	Fe_dSufR_OD1	10	140404_SufR+Fe1.raw	4510241
sll0427	QTTSLEQIR	2	y4	1	light	Fe_dSufR_OD1	11	140404_SufR+Fe2.raw	3051608
sll0427	QTTSLEQIR	2	y4	1	light	Fe_dSufR_OD1	12	140404_SufR+Fe3.raw	3267516
sll0427	QTTSLEQIR	2	y4	1	light	noFe_dSufR_OD1	13	140404_SufR-Fe1.raw	1890252
sll0427	QTTSLEQIR	2	y4	1	light	noFe_dSufR_OD1	14	140404_SufR-Fe2.raw	1981303
sll0427	QTTSLEQIR	2	y4	1	light	noFe_dSufR_OD1	15	140404_SufR-Fe3.raw	2060170
sll0427	QTTSLEQIR	2	y4	1	light	Stat_noFe_dSufR	16	140404_SufR_Long1.raw	710686
sll0427	QTTSLEQIR	2	y4	1	light	Stat_noFe_dSufR	17	140404_SufR_Long2.raw	758738
sll0427	QTTSLEQIR	2	y4	1	light	Stat_noFe_dSufR	18	140404_SufR_Long3.raw	692937
sll0427	GLYTGYDNAVALPSAADK	2	y10	1	light	Fe_CS_OD1	1	140404_wt+Fe1.raw	195231
sll0427	GLYTGYDNAVALPSAADK	2	y10	1	light	Fe_CS_OD1	2	140404_wt+Fe2.raw	189678
sll0427	GLYTGYDNAVALPSAADK	2	y10	1	light	Fe_CS_OD1	3	140404_wt+Fe3.raw	152601
sll0427	GLYTGYDNAVALPSAADK	2	y10	1	light	noFe_CS_OD1	4	140404_wt-Fe1.raw	122557
sll0427	GLYTGYDNAVALPSAADK	2	y10	1	light	noFe_CS_OD1	5	140404_wt-Fe2.raw	118943
sll0427	GLYTGYDNAVALPSAADK	2	y10	1	light	noFe_CS_OD1	6	140404_wt-Fe3.raw	109576
sll0427	GLYTGYDNAVALPSAADK	2	y10	1	light	Stat_noFe_CS	7	140404_wt-Long1.raw	63451
sll0427	GLYTGYDNAVALPSAADK	2	y10	1	light	Stat_noFe_CS	8	140404_wt-Long2.raw	63970
sll0427	GLYTGYDNAVALPSAADK	2	y10	1	light	Stat_noFe_CS	9	140404_wt-Long3.raw	52827
sll0427	GLYTGYDNAVALPSAADK	2	y10	1	light	Fe_dSufR_OD1	10	140404_SufR+Fe1.raw	238872
sll0427	GLYTGYDNAVALPSAADK	2	y10	1	light	Fe_dSufR_OD1	11	140404_SufR+Fe2.raw	149358
sll0427	GLYTGYDNAVALPSAADK	2	y10	1	light	Fe_dSufR_OD1	12	140404_SufR+Fe3.raw	180045
sll0427	GLYTGYDNAVALPSAADK	2	y10	1	light	noFe_dSufR_OD1	13	140404_SufR-Fe1.raw	103951
sll0427	GLYTGYDNAVALPSAADK	2	y10	1	light	noFe_dSufR_OD1	14	140404_SufR-Fe2.raw	105672
sll0427	GLYTGYDNAVALPSAADK	2	y10	1	light	noFe_dSufR_OD1	15	140404_SufR-Fe3.raw	115999
sll0427	GLYTGYDNAVALPSAADK	2	y10	1	light	Stat_noFe_dSufR	16	140404_SufR_Long1.raw	32193
sll0427	GLYTGYDNAVALPSAADK	2	y10	1	light	Stat_noFe_dSufR	17	140404_SufR_Long2.raw	36722
sll0427	GLYTGYDNAVALPSAADK	2	y10	1	light	Stat_noFe_dSufR	18	140404_SufR_Long3.raw	29697
sll0427	GLYTGYDNAVALPSAADK	2	y8	1	light	Fe_CS_OD1	1	140404_wt+Fe1.raw	1199763
sll0427	GLYTGYDNAVALPSAADK	2	y8	1	light	Fe_CS_OD1	2	140404_wt+Fe2.raw	1151712
sll0427	GLYTGYDNAVALPSAADK	2	y8	1	light	Fe_CS_OD1	3	140404_wt+Fe3.raw	889034
sll0427	GLYTGYDNAVALPSAADK	2	y8	1	light	noFe_CS_OD1	4	140404_wt-Fe1.raw	738794
sll0427	GLYTGYDNAVALPSAADK	2	y8	1	light	noFe_CS_OD1	5	140404_wt-Fe2.raw	722510
sll0427	GLYTGYDNAVALPSAADK	2	y8	1	light	noFe_CS_OD1	6	140404_wt-Fe3.raw	674539
sll0427	GLYTGYDNAVALPSAADK	2	y8	1	light	Stat_noFe_CS	7	140404_wt-Long1.raw	373001
sll0427	GLYTGYDNAVALPSAADK	2	y8	1	light	Stat_noFe_CS	8	140404_wt-Long2.raw	395389
sll0427	GLYTGYDNAVALPSAADK	2	y8	1	light	Stat_noFe_CS	9	140404_wt-Long3.raw	312325
sll0427	GLYTGYDNAVALPSAADK	2	y8	1	light	Fe_dSufR_OD1	10	140404_SufR+Fe1.raw	1543453
sll0427	GLYTGYDNAVALPSAADK	2	y8	1	light	Fe_dSufR_OD1	11	140404_SufR+Fe2.raw	945632
sll0427	GLYTGYDNAVALPSAADK	2	y8	1	light	Fe_dSufR_OD1	12	140404_SufR+Fe3.raw	1165717
sll0427	GLYTGYDNAVALPSAADK	2	y8	1	light	noFe_dSufR_OD1	13	140404_SufR-Fe1.raw	632276
sll0427	GLYTGYDNAVALPSAADK	2	y8	1	light	noFe_dSufR_OD1	14	140404_SufR-Fe2.raw	642334
sll0427	GLYTGYDNAVALPSAADK	2	y8	1	light	noFe_dSufR_OD1	15	140404_SufR-Fe3.raw	686070
sll0427	GLYTGYDNAVALPSAADK	2	y8	1	light	Stat_noFe_dSufR	16	140404_SufR_Long1.raw	192880
sll0427	GLYTGYDNAVALPSAADK	2	y8	1	light	Stat_noFe_dSufR	17	140404_SufR_Long2.raw	229904
sll0427	GLYTGYDNAVALPSAADK	2	y8	1	light	Stat_noFe_dSufR	18	140404_SufR_Long3.raw	179247
sll0427	GLYTGYDNAVALPSAADK	2	y6	1	light	Fe_CS_OD1	1	140404_wt+Fe1.raw	3179868
sll0427	GLYTGYDNAVALPSAADK	2	y6	1	light	Fe_CS_OD1	2	140404_wt+Fe2.raw	3063524
sll0427	GLYTGYDNAVALPSAADK	2	y6	1	light	Fe_CS_OD1	3	140404_wt+Fe3.raw	2452343
sll0427	GLYTGYDNAVALPSAADK	2	y6	1	light	noFe_CS_OD1	4	140404_wt-Fe1.raw	2005348
sll0427	GLYTGYDNAVALPSAADK	2	y6	1	light	noFe_CS_OD1	5	140404_wt-Fe2.raw	1938498
sll0427	GLYTGYDNAVALPSAADK	2	y6	1	light	noFe_CS_OD1	6	140404_wt-Fe3.raw	1796214
sll0427	GLYTGYDNAVALPSAADK	2	y6	1	light	Stat_noFe_CS	7	140404_wt-Long1.raw	1019886
sll0427	GLYTGYDNAVALPSAADK	2	y6	1	light	Stat_noFe_CS	8	140404_wt-Long2.raw	1062652
sll0427	GLYTGYDNAVALPSAADK	2	y6	1	light	Stat_noFe_CS	9	140404_wt-Long3.raw	842839
sll0427	GLYTGYDNAVALPSAADK	2	y6	1	light	Fe_dSufR_OD1	10	140404_SufR+Fe1.raw	3918894
sll0427	GLYTGYDNAVALPSAADK	2	y6	1	light	Fe_dSufR_OD1	11	140404_SufR+Fe2.raw	2500554
sll0427	GLYTGYDNAVALPSAADK	2	y6	1	light	Fe_dSufR_OD1	12	140404_SufR+Fe3.raw	3132251
sll0427	GLYTGYDNAVALPSAADK	2	y6	1	light	noFe_dSufR_OD1	13	140404_SufR-Fe1.raw	1679277
sll0427	GLYTGYDNAVALPSAADK	2	y6	1	light	noFe_dSufR_OD1	14	140404_SufR-Fe2.raw	1711612
sll0427	GLYTGYDNAVALPSAADK	2	y6	1	light	noFe_dSufR_OD1	15	140404_SufR-Fe3.raw	1862741
sll0427	GLYTGYDNAVALPSAADK	2	y6	1	light	Stat_noFe_dSufR	16	140404_SufR_Long1.raw	544472
sll0427	GLYTGYDNAVALPSAADK	2	y6	1	light	Stat_noFe_dSufR	17	140404_SufR_Long2.raw	587951
sll0427	GLYTGYDNAVALPSAADK	2	y6	1	light	Stat_noFe_dSufR	18	140404_SufR_Long3.raw	501252
sll0520	CIACEVCVR	2	y7	1	light	Fe_CS_OD1	1	140404_wt+Fe1.raw	80667
sll0520	CIACEVCVR	2	y7	1	light	Fe_CS_OD1	2	140404_wt+Fe2.raw	86391
sll0520	CIACEVCVR	2	y7	1	light	Fe_CS_OD1	3	140404_wt+Fe3.raw	51044
sll0520	CIACEVCVR	2	y7	1	light	noFe_CS_OD1	4	140404_wt-Fe1.raw	18006
sll0520	CIACEVCVR	2	y7	1	light	noFe_CS_OD1	5	140404_wt-Fe2.raw	20677
sll0520	CIACEVCVR	2	y7	1	light	noFe_CS_OD1	6	140404_wt-Fe3.raw	19843
sll0520	CIACEVCVR	2	y7	1	light	Stat_noFe_CS	7	140404_wt-Long1.raw	28798
sll0520	CIACEVCVR	2	y7	1	light	Stat_noFe_CS	8	140404_wt-Long2.raw	19222
sll0520	CIACEVCVR	2	y7	1	light	Stat_noFe_CS	9	140404_wt-Long3.raw	37627
sll0520	CIACEVCVR	2	y7	1	light	Fe_dSufR_OD1	10	140404_SufR+Fe1.raw	100161
sll0520	CIACEVCVR	2	y7	1	light	Fe_dSufR_OD1	11	140404_SufR+Fe2.raw	74999
sll0520	CIACEVCVR	2	y7	1	light	Fe_dSufR_OD1	12	140404_SufR+Fe3.raw	86887
sll0520	CIACEVCVR	2	y7	1	light	noFe_dSufR_OD1	13	140404_SufR-Fe1.raw	23955
sll0520	CIACEVCVR	2	y7	1	light	noFe_dSufR_OD1	14	140404_SufR-Fe2.raw	20952
sll0520	CIACEVCVR	2	y7	1	light	noFe_dSufR_OD1	15	140404_SufR-Fe3.raw	24463
sll0520	CIACEVCVR	2	y7	1	light	Stat_noFe_dSufR	16	140404_SufR_Long1.raw	40422
sll0520	CIACEVCVR	2	y7	1	light	Stat_noFe_dSufR	17	140404_SufR_Long2.raw	41362
sll0520	CIACEVCVR	2	y7	1	light	Stat_noFe_dSufR	18	140404_SufR_Long3.raw	36909
sll0520	CIACEVCVR	2	y6	1	light	Fe_CS_OD1	1	140404_wt+Fe1.raw	29107
sll0520	CIACEVCVR	2	y6	1	light	Fe_CS_OD1	2	140404_wt+Fe2.raw	28759
sll0520	CIACEVCVR	2	y6	1	light	Fe_CS_OD1	3	140404_wt+Fe3.raw	19715
sll0520	CIACEVCVR	2	y6	1	light	noFe_CS_OD1	4	140404_wt-Fe1.raw	5971
sll0520	CIACEVCVR	2	y6	1	light	noFe_CS_OD1	5	140404_wt-Fe2.raw	6616
sll0520	CIACEVCVR	2	y6	1	light	noFe_CS_OD1	6	140404_wt-Fe3.raw	6417
sll0520	CIACEVCVR	2	y6	1	light	Stat_noFe_CS	7	140404_wt-Long1.raw	8470
sll0520	CIACEVCVR	2	y6	1	light	Stat_noFe_CS	8	140404_wt-Long2.raw	4855
sll0520	CIACEVCVR	2	y6	1	light	Stat_noFe_CS	9	140404_wt-Long3.raw	10298
sll0520	CIACEVCVR	2	y6	1	light	Fe_dSufR_OD1	10	140404_SufR+Fe1.raw	35101
sll0520	CIACEVCVR	2	y6	1	light	Fe_dSufR_OD1	11	140404_SufR+Fe2.raw	26745
sll0520	CIACEVCVR	2	y6	1	light	Fe_dSufR_OD1	12	140404_SufR+Fe3.raw	26742
sll0520	CIACEVCVR	2	y6	1	light	noFe_dSufR_OD1	13	140404_SufR-Fe1.raw	7352
sll0520	CIACEVCVR	2	y6	1	light	noFe_dSufR_OD1	14	140404_SufR-Fe2.raw	8367
sll0520	CIACEVCVR	2	y6	1	light	noFe_dSufR_OD1	15	140404_SufR-Fe3.raw	8971
sll0520	CIACEVCVR	2	y6	1	light	Stat_noFe_dSufR	16	140404_SufR_Long1.raw	13703
sll0520	CIACEVCVR	2	y6	1	light	Stat_noFe_dSufR	17	140404_SufR_Long2.raw	13165
sll0520	CIACEVCVR	2	y6	1	light	Stat_noFe_dSufR	18	140404_SufR_Long3.raw	12285
sll0520	CIACEVCVR	2	y5	1	light	Fe_CS_OD1	1	140404_wt+Fe1.raw	13102
sll0520	CIACEVCVR	2	y5	1	light	Fe_CS_OD1	2	140404_wt+Fe2.raw	13709
sll0520	CIACEVCVR	2	y5	1	light	Fe_CS_OD1	3	140404_wt+Fe3.raw	6944
sll0520	CIACEVCVR	2	y5	1	light	noFe_CS_OD1	4	140404_wt-Fe1.raw	2819
sll0520	CIACEVCVR	2	y5	1	light	noFe_CS_OD1	5	140404_wt-Fe2.raw	1662
sll0520	CIACEVCVR	2	y5	1	light	noFe_CS_OD1	6	140404_wt-Fe3.raw	2970
sll0520	CIACEVCVR	2	y5	1	light	Stat_noFe_CS	7	140404_wt-Long1.raw	4489
sll0520	CIACEVCVR	2	y5	1	light	Stat_noFe_CS	8	140404_wt-Long2.raw	3591
sll0520	CIACEVCVR	2	y5	1	light	Stat_noFe_CS	9	140404_wt-Long3.raw	4305
sll0520	CIACEVCVR	2	y5	1	light	Fe_dSufR_OD1	10	140404_SufR+Fe1.raw	17352
sll0520	CIACEVCVR	2	y5	1	light	Fe_dSufR_OD1	11	140404_SufR+Fe2.raw	11697
sll0520	CIACEVCVR	2	y5	1	light	Fe_dSufR_OD1	12	140404_SufR+Fe3.raw	11724
sll0520	CIACEVCVR	2	y5	1	light	noFe_dSufR_OD1	13	140404_SufR-Fe1.raw	3963
sll0520	CIACEVCVR	2	y5	1	light	noFe_dSufR_OD1	14	140404_SufR-Fe2.raw	3037
sll0520	CIACEVCVR	2	y5	1	light	noFe_dSufR_OD1	15	140404_SufR-Fe3.raw	4428
sll0520	CIACEVCVR	2	y5	1	light	Stat_noFe_dSufR	16	140404_SufR_Long1.raw	6044
sll0520	CIACEVCVR	2	y5	1	light	Stat_noFe_dSufR	17	140404_SufR_Long2.raw	4472
sll0520	CIACEVCVR	2	y5	1	light	Stat_noFe_dSufR	18	140404_SufR_Long3.raw	5232
sll0520	GVIEPHNLPK	2	y8	1	light	Fe_CS_OD1	1	140404_wt+Fe1.raw	3986
sll0520	GVIEPHNLPK	2	y8	1	light	Fe_CS_OD1	2	140404_wt+Fe2.raw	4448
sll0520	GVIEPHNLPK	2	y8	1	light	Fe_CS_OD1	3	140404_wt+Fe3.raw	4771
sll0520	GVIEPHNLPK	2	y8	1	light	noFe_CS_OD1	4	140404_wt-Fe1.raw	1191
sll0520	GVIEPHNLPK	2	y8	1	light	noFe_CS_OD1	5	140404_wt-Fe2.raw	1136
sll0520	GVIEPHNLPK	2	y8	1	light	noFe_CS_OD1	6	140404_wt-Fe3.raw	994
sll0520	GVIEPHNLPK	2	y8	1	light	Stat_noFe_CS	7	140404_wt-Long1.raw	2267
sll0520	GVIEPHNLPK	2	y8	1	light	Stat_noFe_CS	8	140404_wt-Long2.raw	1248
sll0520	GVIEPHNLPK	2	y8	1	light	Stat_noFe_CS	9	140404_wt-Long3.raw	1644
sll0520	GVIEPHNLPK	2	y8	1	light	Fe_dSufR_OD1	10	140404_SufR+Fe1.raw	4667
sll0520	GVIEPHNLPK	2	y8	1	light	Fe_dSufR_OD1	11	140404_SufR+Fe2.raw	5383
sll0520	GVIEPHNLPK	2	y8	1	light	Fe_dSufR_OD1	12	140404_SufR+Fe3.raw	5633
sll0520	GVIEPHNLPK	2	y8	1	light	noFe_dSufR_OD1	13	140404_SufR-Fe1.raw	1507
sll0520	GVIEPHNLPK	2	y8	1	light	noFe_dSufR_OD1	14	140404_SufR-Fe2.raw	1308
sll0520	GVIEPHNLPK	2	y8	1	light	noFe_dSufR_OD1	15	140404_SufR-Fe3.raw	866
sll0520	GVIEPHNLPK	2	y8	1	light	Stat_noFe_dSufR	16	140404_SufR_Long1.raw	2632
sll0520	GVIEPHNLPK	2	y8	1	light	Stat_noFe_dSufR	17	140404_SufR_Long2.raw	2520
sll0520	GVIEPHNLPK	2	y8	1	light	Stat_noFe_dSufR	18	140404_SufR_Long3.raw	2215
sll0520	GVIEPHNLPK	2	y7	1	light	Fe_CS_OD1	1	140404_wt+Fe1.raw	5941
sll0520	GVIEPHNLPK	2	y7	1	light	Fe_CS_OD1	2	140404_wt+Fe2.raw	7021
sll0520	GVIEPHNLPK	2	y7	1	light	Fe_CS_OD1	3	140404_wt+Fe3.raw	7603
sll0520	GVIEPHNLPK	2	y7	1	light	noFe_CS_OD1	4	140404_wt-Fe1.raw	1762
sll0520	GVIEPHNLPK	2	y7	1	light	noFe_CS_OD1	5	140404_wt-Fe2.raw	1596
sll0520	GVIEPHNLPK	2	y7	1	light	noFe_CS_OD1	6	140404_wt-Fe3.raw	1356
sll0520	GVIEPHNLPK	2	y7	1	light	Stat_noFe_CS	7	140404_wt-Long1.raw	2048
sll0520	GVIEPHNLPK	2	y7	1	light	Stat_noFe_CS	8	140404_wt-Long2.raw	1800
sll0520	GVIEPHNLPK	2	y7	1	light	Stat_noFe_CS	9	140404_wt-Long3.raw	2823
sll0520	GVIEPHNLPK	2	y7	1	light	Fe_dSufR_OD1	10	140404_SufR+Fe1.raw	7205
sll0520	GVIEPHNLPK	2	y7	1	light	Fe_dSufR_OD1	11	140404_SufR+Fe2.raw	4838
sll0520	GVIEPHNLPK	2	y7	1	light	Fe_dSufR_OD1	12	140404_SufR+Fe3.raw	8551
sll0520	GVIEPHNLPK	2	y7	1	light	noFe_dSufR_OD1	13	140404_SufR-Fe1.raw	1621
sll0520	GVIEPHNLPK	2	y7	1	light	noFe_dSufR_OD1	14	140404_SufR-Fe2.raw	1419
sll0520	GVIEPHNLPK	2	y7	1	light	noFe_dSufR_OD1	15	140404_SufR-Fe3.raw	1897
sll0520	GVIEPHNLPK	2	y7	1	light	Stat_noFe_dSufR	16	140404_SufR_Long1.raw	4201
sll0520	GVIEPHNLPK	2	y7	1	light	Stat_noFe_dSufR	17	140404_SufR_Long2.raw	4452
sll0520	GVIEPHNLPK	2	y7	1	light	Stat_noFe_dSufR	18	140404_SufR_Long3.raw	2936
sll0520	GVIEPHNLPK	2	y6	1	light	Fe_CS_OD1	1	140404_wt+Fe1.raw	29729
sll0520	GVIEPHNLPK	2	y6	1	light	Fe_CS_OD1	2	140404_wt+Fe2.raw	31179
sll0520	GVIEPHNLPK	2	y6	1	light	Fe_CS_OD1	3	140404_wt+Fe3.raw	26473
sll0520	GVIEPHNLPK	2	y6	1	light	noFe_CS_OD1	4	140404_wt-Fe1.raw	5300
sll0520	GVIEPHNLPK	2	y6	1	light	noFe_CS_OD1	5	140404_wt-Fe2.raw	8024
sll0520	GVIEPHNLPK	2	y6	1	light	noFe_CS_OD1	6	140404_wt-Fe3.raw	6229
sll0520	GVIEPHNLPK	2	y6	1	light	Stat_noFe_CS	7	140404_wt-Long1.raw	11817
sll0520	GVIEPHNLPK	2	y6	1	light	Stat_noFe_CS	8	140404_wt-Long2.raw	10419
sll0520	GVIEPHNLPK	2	y6	1	light	Stat_noFe_CS	9	140404_wt-Long3.raw	12450
sll0520	GVIEPHNLPK	2	y6	1	light	Fe_dSufR_OD1	10	140404_SufR+Fe1.raw	28554
sll0520	GVIEPHNLPK	2	y6	1	light	Fe_dSufR_OD1	11	140404_SufR+Fe2.raw	25262
sll0520	GVIEPHNLPK	2	y6	1	light	Fe_dSufR_OD1	12	140404_SufR+Fe3.raw	33273
sll0520	GVIEPHNLPK	2	y6	1	light	noFe_dSufR_OD1	13	140404_SufR-Fe1.raw	8779
sll0520	GVIEPHNLPK	2	y6	1	light	noFe_dSufR_OD1	14	140404_SufR-Fe2.raw	8149
sll0520	GVIEPHNLPK	2	y6	1	light	noFe_dSufR_OD1	15	140404_SufR-Fe3.raw	7765
sll0520	GVIEPHNLPK	2	y6	1	light	Stat_noFe_dSufR	16	140404_SufR_Long1.raw	17921
sll0520	GVIEPHNLPK	2	y6	1	light	Stat_noFe_dSufR	17	140404_SufR_Long2.raw	16728
sll0520	GVIEPHNLPK	2	y6	1	light	Stat_noFe_dSufR	18	140404_SufR_Long3.raw	13807
sll0520	AGQHPEDLVK	3	y4	1	light	Fe_CS_OD1	1	140404_wt+Fe1.raw	37975
sll0520	AGQHPEDLVK	3	y4	1	light	Fe_CS_OD1	2	140404_wt+Fe2.raw	39413
sll0520	AGQHPEDLVK	3	y4	1	light	Fe_CS_OD1	3	140404_wt+Fe3.raw	40741
sll0520	AGQHPEDLVK	3	y4	1	light	noFe_CS_OD1	4	140404_wt-Fe1.raw	10973
sll0520	AGQHPEDLVK	3	y4	1	light	noFe_CS_OD1	5	140404_wt-Fe2.raw	10325
sll0520	AGQHPEDLVK	3	y4	1	light	noFe_CS_OD1	6	140404_wt-Fe3.raw	8861
sll0520	AGQHPEDLVK	3	y4	1	light	Stat_noFe_CS	7	140404_wt-Long1.raw	11083
sll0520	AGQHPEDLVK	3	y4	1	light	Stat_noFe_CS	8	140404_wt-Long2.raw	10251
sll0520	AGQHPEDLVK	3	y4	1	light	Stat_noFe_CS	9	140404_wt-Long3.raw	13192
sll0520	AGQHPEDLVK	3	y4	1	light	Fe_dSufR_OD1	10	140404_SufR+Fe1.raw	25593
sll0520	AGQHPEDLVK	3	y4	1	light	Fe_dSufR_OD1	11	140404_SufR+Fe2.raw	22747
sll0520	AGQHPEDLVK	3	y4	1	light	Fe_dSufR_OD1	12	140404_SufR+Fe3.raw	50367
sll0520	AGQHPEDLVK	3	y4	1	light	noFe_dSufR_OD1	13	140404_SufR-Fe1.raw	12984
sll0520	AGQHPEDLVK	3	y4	1	light	noFe_dSufR_OD1	14	140404_SufR-Fe2.raw	12443
sll0520	AGQHPEDLVK	3	y4	1	light	noFe_dSufR_OD1	15	140404_SufR-Fe3.raw	14434
sll0520	AGQHPEDLVK	3	y4	1	light	Stat_noFe_dSufR	16	140404_SufR_Long1.raw	17610
sll0520	AGQHPEDLVK	3	y4	1	light	Stat_noFe_dSufR	17	140404_SufR_Long2.raw	16603
sll0520	AGQHPEDLVK	3	y4	1	light	Stat_noFe_dSufR	18	140404_SufR_Long3.raw	15248
sll0520	AGQHPEDLVK	3	y9	2	light	Fe_CS_OD1	1	140404_wt+Fe1.raw	110098
sll0520	AGQHPEDLVK	3	y9	2	light	Fe_CS_OD1	2	140404_wt+Fe2.raw	114569
sll0520	AGQHPEDLVK	3	y9	2	light	Fe_CS_OD1	3	140404_wt+Fe3.raw	108339
sll0520	AGQHPEDLVK	3	y9	2	light	noFe_CS_OD1	4	140404_wt-Fe1.raw	24087
sll0520	AGQHPEDLVK	3	y9	2	light	noFe_CS_OD1	5	140404_wt-Fe2.raw	23866
sll0520	AGQHPEDLVK	3	y9	2	light	noFe_CS_OD1	6	140404_wt-Fe3.raw	27099
sll0520	AGQHPEDLVK	3	y9	2	light	Stat_noFe_CS	7	140404_wt-Long1.raw	24500
sll0520	AGQHPEDLVK	3	y9	2	light	Stat_noFe_CS	8	140404_wt-Long2.raw	20013
sll0520	AGQHPEDLVK	3	y9	2	light	Stat_noFe_CS	9	140404_wt-Long3.raw	28734
sll0520	AGQHPEDLVK	3	y9	2	light	Fe_dSufR_OD1	10	140404_SufR+Fe1.raw	77542
sll0520	AGQHPEDLVK	3	y9	2	light	Fe_dSufR_OD1	11	140404_SufR+Fe2.raw	61203
sll0520	AGQHPEDLVK	3	y9	2	light	Fe_dSufR_OD1	12	140404_SufR+Fe3.raw	140195
sll0520	AGQHPEDLVK	3	y9	2	light	noFe_dSufR_OD1	13	140404_SufR-Fe1.raw	32533
sll0520	AGQHPEDLVK	3	y9	2	light	noFe_dSufR_OD1	14	140404_SufR-Fe2.raw	31028
sll0520	AGQHPEDLVK	3	y9	2	light	noFe_dSufR_OD1	15	140404_SufR-Fe3.raw	35445
sll0520	AGQHPEDLVK	3	y9	2	light	Stat_noFe_dSufR	16	140404_SufR_Long1.raw	41263
sll0520	AGQHPEDLVK	3	y9	2	light	Stat_noFe_dSufR	17	140404_SufR_Long2.raw	37617
sll0520	AGQHPEDLVK	3	y9	2	light	Stat_noFe_dSufR	18	140404_SufR_Long3.raw	35373
sll0520	AGQHPEDLVK	3	y7	2	light	Fe_CS_OD1	1	140404_wt+Fe1.raw	64300
sll0520	AGQHPEDLVK	3	y7	2	light	Fe_CS_OD1	2	140404_wt+Fe2.raw	62542
sll0520	AGQHPEDLVK	3	y7	2	light	Fe_CS_OD1	3	140404_wt+Fe3.raw	63581
sll0520	AGQHPEDLVK	3	y7	2	light	noFe_CS_OD1	4	140404_wt-Fe1.raw	16452
sll0520	AGQHPEDLVK	3	y7	2	light	noFe_CS_OD1	5	140404_wt-Fe2.raw	13621
sll0520	AGQHPEDLVK	3	y7	2	light	noFe_CS_OD1	6	140404_wt-Fe3.raw	14138
sll0520	AGQHPEDLVK	3	y7	2	light	Stat_noFe_CS	7	140404_wt-Long1.raw	15136
sll0520	AGQHPEDLVK	3	y7	2	light	Stat_noFe_CS	8	140404_wt-Long2.raw	13906
sll0520	AGQHPEDLVK	3	y7	2	light	Stat_noFe_CS	9	140404_wt-Long3.raw	17262
sll0520	AGQHPEDLVK	3	y7	2	light	Fe_dSufR_OD1	10	140404_SufR+Fe1.raw	44230
sll0520	AGQHPEDLVK	3	y7	2	light	Fe_dSufR_OD1	11	140404_SufR+Fe2.raw	36443
sll0520	AGQHPEDLVK	3	y7	2	light	Fe_dSufR_OD1	12	140404_SufR+Fe3.raw	83295
sll0520	AGQHPEDLVK	3	y7	2	light	noFe_dSufR_OD1	13	140404_SufR-Fe1.raw	19119
sll0520	AGQHPEDLVK	3	y7	2	light	noFe_dSufR_OD1	14	140404_SufR-Fe2.raw	16831
sll0520	AGQHPEDLVK	3	y7	2	light	noFe_dSufR_OD1	15	140404_SufR-Fe3.raw	21962
sll0520	AGQHPEDLVK	3	y7	2	light	Stat_noFe_dSufR	16	140404_SufR_Long1.raw	23347
sll0520	AGQHPEDLVK	3	y7	2	light	Stat_noFe_dSufR	17	140404_SufR_Long2.raw	25834
sll0520	AGQHPEDLVK	3	y7	2	light	Stat_noFe_dSufR	18	140404_SufR_Long3.raw	22925
sll0542	LFDPPTEFSER	2	y9	1	light	Fe_CS_OD1	1	140402_wt+Fe1.raw	83714
sll0542	LFDPPTEFSER	2	y9	1	light	Fe_CS_OD1	2	140402_wt+Fe2.raw	77249
sll0542	LFDPPTEFSER	2	y9	1	light	Fe_CS_OD1	3	140402_wt+Fe3.raw	74786
sll0542	LFDPPTEFSER	2	y9	1	light	noFe_CS_OD1	4	140402_wt-Fe1.raw	73453
sll0542	LFDPPTEFSER	2	y9	1	light	noFe_CS_OD1	5	140402_wt-Fe2.raw	68434
sll0542	LFDPPTEFSER	2	y9	1	light	noFe_CS_OD1	6	140402_wt-Fe3.raw	66839
sll0542	LFDPPTEFSER	2	y9	1	light	Stat_noFe_CS	7	140402_wt-Long1.raw	106973
sll0542	LFDPPTEFSER	2	y9	1	light	Stat_noFe_CS	8	140402_wt-Long2.raw	94442
sll0542	LFDPPTEFSER	2	y9	1	light	Stat_noFe_CS	9	140402_wt-Long3.raw	97692
sll0542	LFDPPTEFSER	2	y9	1	light	Fe_dSufR_OD1	10	140402_SufR+Fe1.raw	56399
sll0542	LFDPPTEFSER	2	y9	1	light	Fe_dSufR_OD1	11	140402_SufR+Fe2.raw	46412
sll0542	LFDPPTEFSER	2	y9	1	light	Fe_dSufR_OD1	12	140402_SufR+Fe3.raw	59248
sll0542	LFDPPTEFSER	2	y9	1	light	noFe_dSufR_OD1	13	140402_SufR-Fe1.raw	68737
sll0542	LFDPPTEFSER	2	y9	1	light	noFe_dSufR_OD1	14	140402_SufR-Fe2.raw	66876
sll0542	LFDPPTEFSER	2	y9	1	light	noFe_dSufR_OD1	15	140402_SufR-Fe3.raw	61137
sll0542	LFDPPTEFSER	2	y9	1	light	Stat_noFe_dSufR	16	140402_SufR-Long1.raw	83605
sll0542	LFDPPTEFSER	2	y9	1	light	Stat_noFe_dSufR	17	140402_SufR-Long2.raw	80217
sll0542	LFDPPTEFSER	2	y9	1	light	Stat_noFe_dSufR	18	140402_SufR-Long3.raw	76342
sll0542	LFDPPTEFSER	2	y8	1	light	Fe_CS_OD1	1	140402_wt+Fe1.raw	195725
sll0542	LFDPPTEFSER	2	y8	1	light	Fe_CS_OD1	2	140402_wt+Fe2.raw	211609
sll0542	LFDPPTEFSER	2	y8	1	light	Fe_CS_OD1	3	140402_wt+Fe3.raw	205807
sll0542	LFDPPTEFSER	2	y8	1	light	noFe_CS_OD1	4	140402_wt-Fe1.raw	169709
sll0542	LFDPPTEFSER	2	y8	1	light	noFe_CS_OD1	5	140402_wt-Fe2.raw	176542
sll0542	LFDPPTEFSER	2	y8	1	light	noFe_CS_OD1	6	140402_wt-Fe3.raw	163540
sll0542	LFDPPTEFSER	2	y8	1	light	Stat_noFe_CS	7	140402_wt-Long1.raw	246097
sll0542	LFDPPTEFSER	2	y8	1	light	Stat_noFe_CS	8	140402_wt-Long2.raw	242700
sll0542	LFDPPTEFSER	2	y8	1	light	Stat_noFe_CS	9	140402_wt-Long3.raw	227325
sll0542	LFDPPTEFSER	2	y8	1	light	Fe_dSufR_OD1	10	140402_SufR+Fe1.raw	124577
sll0542	LFDPPTEFSER	2	y8	1	light	Fe_dSufR_OD1	11	140402_SufR+Fe2.raw	100129
sll0542	LFDPPTEFSER	2	y8	1	light	Fe_dSufR_OD1	12	140402_SufR+Fe3.raw	153469
sll0542	LFDPPTEFSER	2	y8	1	light	noFe_dSufR_OD1	13	140402_SufR-Fe1.raw	168162
sll0542	LFDPPTEFSER	2	y8	1	light	noFe_dSufR_OD1	14	140402_SufR-Fe2.raw	170928
sll0542	LFDPPTEFSER	2	y8	1	light	noFe_dSufR_OD1	15	140402_SufR-Fe3.raw	167107
sll0542	LFDPPTEFSER	2	y8	1	light	Stat_noFe_dSufR	16	140402_SufR-Long1.raw	205631
sll0542	LFDPPTEFSER	2	y8	1	light	Stat_noFe_dSufR	17	140402_SufR-Long2.raw	209346
sll0542	LFDPPTEFSER	2	y8	1	light	Stat_noFe_dSufR	18	140402_SufR-Long3.raw	186131
sll0542	LFDPPTEFSER	2	y7	1	light	Fe_CS_OD1	1	140402_wt+Fe1.raw	86846
sll0542	LFDPPTEFSER	2	y7	1	light	Fe_CS_OD1	2	140402_wt+Fe2.raw	91280
sll0542	LFDPPTEFSER	2	y7	1	light	Fe_CS_OD1	3	140402_wt+Fe3.raw	94291
sll0542	LFDPPTEFSER	2	y7	1	light	noFe_CS_OD1	4	140402_wt-Fe1.raw	75987
sll0542	LFDPPTEFSER	2	y7	1	light	noFe_CS_OD1	5	140402_wt-Fe2.raw	79959
sll0542	LFDPPTEFSER	2	y7	1	light	noFe_CS_OD1	6	140402_wt-Fe3.raw	83562
sll0542	LFDPPTEFSER	2	y7	1	light	Stat_noFe_CS	7	140402_wt-Long1.raw	116125
sll0542	LFDPPTEFSER	2	y7	1	light	Stat_noFe_CS	8	140402_wt-Long2.raw	103308
sll0542	LFDPPTEFSER	2	y7	1	light	Stat_noFe_CS	9	140402_wt-Long3.raw	108470
sll0542	LFDPPTEFSER	2	y7	1	light	Fe_dSufR_OD1	10	140402_SufR+Fe1.raw	52927
sll0542	LFDPPTEFSER	2	y7	1	light	Fe_dSufR_OD1	11	140402_SufR+Fe2.raw	51381
sll0542	LFDPPTEFSER	2	y7	1	light	Fe_dSufR_OD1	12	140402_SufR+Fe3.raw	73762
sll0542	LFDPPTEFSER	2	y7	1	light	noFe_dSufR_OD1	13	140402_SufR-Fe1.raw	73825
sll0542	LFDPPTEFSER	2	y7	1	light	noFe_dSufR_OD1	14	140402_SufR-Fe2.raw	76525
sll0542	LFDPPTEFSER	2	y7	1	light	noFe_dSufR_OD1	15	140402_SufR-Fe3.raw	72832
sll0542	LFDPPTEFSER	2	y7	1	light	Stat_noFe_dSufR	16	140402_SufR-Long1.raw	95176
sll0542	LFDPPTEFSER	2	y7	1	light	Stat_noFe_dSufR	17	140402_SufR-Long2.raw	95892
sll0542	LFDPPTEFSER	2	y7	1	light	Stat_noFe_dSufR	18	140402_SufR-Long3.raw	78284
sll0542	AAIIWEGEPGDSR	2	y9	1	light	Fe_CS_OD1	1	140404_wt+Fe1.raw	71672
sll0542	AAIIWEGEPGDSR	2	y9	1	light	Fe_CS_OD1	2	140404_wt+Fe2.raw	76084
sll0542	AAIIWEGEPGDSR	2	y9	1	light	Fe_CS_OD1	3	140404_wt+Fe3.raw	75847
sll0542	AAIIWEGEPGDSR	2	y9	1	light	noFe_CS_OD1	4	140404_wt-Fe1.raw	70368
sll0542	AAIIWEGEPGDSR	2	y9	1	light	noFe_CS_OD1	5	140404_wt-Fe2.raw	73284
sll0542	AAIIWEGEPGDSR	2	y9	1	light	noFe_CS_OD1	6	140404_wt-Fe3.raw	71421
sll0542	AAIIWEGEPGDSR	2	y9	1	light	Stat_noFe_CS	7	140404_wt-Long1.raw	101603
sll0542	AAIIWEGEPGDSR	2	y9	1	light	Stat_noFe_CS	8	140404_wt-Long2.raw	101428
sll0542	AAIIWEGEPGDSR	2	y9	1	light	Stat_noFe_CS	9	140404_wt-Long3.raw	101389
sll0542	AAIIWEGEPGDSR	2	y9	1	light	Fe_dSufR_OD1	10	140404_SufR+Fe1.raw	46131
sll0542	AAIIWEGEPGDSR	2	y9	1	light	Fe_dSufR_OD1	11	140404_SufR+Fe2.raw	40041
sll0542	AAIIWEGEPGDSR	2	y9	1	light	Fe_dSufR_OD1	12	140404_SufR+Fe3.raw	69548
sll0542	AAIIWEGEPGDSR	2	y9	1	light	noFe_dSufR_OD1	13	140404_SufR-Fe1.raw	59255
sll0542	AAIIWEGEPGDSR	2	y9	1	light	noFe_dSufR_OD1	14	140404_SufR-Fe2.raw	65887
sll0542	AAIIWEGEPGDSR	2	y9	1	light	noFe_dSufR_OD1	15	140404_SufR-Fe3.raw	70483
sll0542	AAIIWEGEPGDSR	2	y9	1	light	Stat_noFe_dSufR	16	140404_SufR_Long1.raw	88655
sll0542	AAIIWEGEPGDSR	2	y9	1	light	Stat_noFe_dSufR	17	140404_SufR_Long2.raw	89985
sll0542	AAIIWEGEPGDSR	2	y9	1	light	Stat_noFe_dSufR	18	140404_SufR_Long3.raw	82570
sll0542	AAIIWEGEPGDSR	2	y8	1	light	Fe_CS_OD1	1	140404_wt+Fe1.raw	46067
sll0542	AAIIWEGEPGDSR	2	y8	1	light	Fe_CS_OD1	2	140404_wt+Fe2.raw	51067
sll0542	AAIIWEGEPGDSR	2	y8	1	light	Fe_CS_OD1	3	140404_wt+Fe3.raw	51103
sll0542	AAIIWEGEPGDSR	2	y8	1	light	noFe_CS_OD1	4	140404_wt-Fe1.raw	46863
sll0542	AAIIWEGEPGDSR	2	y8	1	light	noFe_CS_OD1	5	140404_wt-Fe2.raw	51006
sll0542	AAIIWEGEPGDSR	2	y8	1	light	noFe_CS_OD1	6	140404_wt-Fe3.raw	50269
sll0542	AAIIWEGEPGDSR	2	y8	1	light	Stat_noFe_CS	7	140404_wt-Long1.raw	68240
sll0542	AAIIWEGEPGDSR	2	y8	1	light	Stat_noFe_CS	8	140404_wt-Long2.raw	61768
sll0542	AAIIWEGEPGDSR	2	y8	1	light	Stat_noFe_CS	9	140404_wt-Long3.raw	69041
sll0542	AAIIWEGEPGDSR	2	y8	1	light	Fe_dSufR_OD1	10	140404_SufR+Fe1.raw	31698
sll0542	AAIIWEGEPGDSR	2	y8	1	light	Fe_dSufR_OD1	11	140404_SufR+Fe2.raw	26917
sll0542	AAIIWEGEPGDSR	2	y8	1	light	Fe_dSufR_OD1	12	140404_SufR+Fe3.raw	42245
sll0542	AAIIWEGEPGDSR	2	y8	1	light	noFe_dSufR_OD1	13	140404_SufR-Fe1.raw	43086
sll0542	AAIIWEGEPGDSR	2	y8	1	light	noFe_dSufR_OD1	14	140404_SufR-Fe2.raw	42383
sll0542	AAIIWEGEPGDSR	2	y8	1	light	noFe_dSufR_OD1	15	140404_SufR-Fe3.raw	43855
sll0542	AAIIWEGEPGDSR	2	y8	1	light	Stat_noFe_dSufR	16	140404_SufR_Long1.raw	63241
sll0542	AAIIWEGEPGDSR	2	y8	1	light	Stat_noFe_dSufR	17	140404_SufR_Long2.raw	54199
sll0542	AAIIWEGEPGDSR	2	y8	1	light	Stat_noFe_dSufR	18	140404_SufR_Long3.raw	55191
sll0542	AAIIWEGEPGDSR	2	y7	1	light	Fe_CS_OD1	1	140404_wt+Fe1.raw	76251
sll0542	AAIIWEGEPGDSR	2	y7	1	light	Fe_CS_OD1	2	140404_wt+Fe2.raw	77304
sll0542	AAIIWEGEPGDSR	2	y7	1	light	Fe_CS_OD1	3	140404_wt+Fe3.raw	74622
sll0542	AAIIWEGEPGDSR	2	y7	1	light	noFe_CS_OD1	4	140404_wt-Fe1.raw	68794
sll0542	AAIIWEGEPGDSR	2	y7	1	light	noFe_CS_OD1	5	140404_wt-Fe2.raw	67592
sll0542	AAIIWEGEPGDSR	2	y7	1	light	noFe_CS_OD1	6	140404_wt-Fe3.raw	74923
sll0542	AAIIWEGEPGDSR	2	y7	1	light	Stat_noFe_CS	7	140404_wt-Long1.raw	105536
sll0542	AAIIWEGEPGDSR	2	y7	1	light	Stat_noFe_CS	8	140404_wt-Long2.raw	100616
sll0542	AAIIWEGEPGDSR	2	y7	1	light	Stat_noFe_CS	9	140404_wt-Long3.raw	98524
sll0542	AAIIWEGEPGDSR	2	y7	1	light	Fe_dSufR_OD1	10	140404_SufR+Fe1.raw	46328
sll0542	AAIIWEGEPGDSR	2	y7	1	light	Fe_dSufR_OD1	11	140404_SufR+Fe2.raw	41137
sll0542	AAIIWEGEPGDSR	2	y7	1	light	Fe_dSufR_OD1	12	140404_SufR+Fe3.raw	72022
sll0542	AAIIWEGEPGDSR	2	y7	1	light	noFe_dSufR_OD1	13	140404_SufR-Fe1.raw	65481
sll0542	AAIIWEGEPGDSR	2	y7	1	light	noFe_dSufR_OD1	14	140404_SufR-Fe2.raw	62543
sll0542	AAIIWEGEPGDSR	2	y7	1	light	noFe_dSufR_OD1	15	140404_SufR-Fe3.raw	70989
sll0542	AAIIWEGEPGDSR	2	y7	1	light	Stat_noFe_dSufR	16	140404_SufR_Long1.raw	93969
sll0542	AAIIWEGEPGDSR	2	y7	1	light	Stat_noFe_dSufR	17	140404_SufR_Long2.raw	95349
sll0542	AAIIWEGEPGDSR	2	y7	1	light	Stat_noFe_dSufR	18	140404_SufR_Long3.raw	81823
sll0542	SLASGQEISGDTSTLEDR	2	y11	1	light	Fe_CS_OD1	1	140402_wt+Fe1.raw	6944
[truncated: 11,609 more rows]
