# Supplementary material for: SRM dataset of the proteome of inactivated iron-sulfur cluster biogenesis regulator SufR in Synechocystis sp. PCC 6803
Source: Data Brief. 2017 Mar 11;11:572–5. doi: 10.1016/j.dib.2017.03.012 (PMC5358945; doi:10.1016/j.dib.2017.03.012)
Supplement: Supplementary file 3 — Supplementary material Table 3. Statistical information on the expression level changes of all quantified proteins under all tested conditions. [file mmc3.xlsx]

## Sheet: dSufRvsWT std
Statistics of the comparison of sufR deletion mutant to WT strain grown under iron sufficient conditions (+Fe)
Protein	Gene symbol	Protein name	Metabolic context / function	Functional category	log2FC	SE	Tvalue	DF	pvalue	adj.pvalue
sll0088	sufR	hypothetical protein	Iron-sulphur cluster biosynthesis*	Other anabolic reactions/ auxiliary metabolism	-2.35758	0.183183	-12.87	60	0	0
sll0741	nifJ, Pfo	pyruvate flavodoxin oxidoreductase	Soluble electron carriers*	Photosynthesis & carbon fixation	-1.20072	0.28679	-4.18675	60	9.40049e-05	0.000180336
sll0823	sdhB	probable succinate dehydrogenase iron-sulfur protein	TCA cycle*	Catabolism/ amphibolic pathways	-1.11647	0.170454	-6.54998	60	1.45715e-08	3.34078e-08
slr0009	rbcL	ribulose bisphosphate carboxylase large subunit	CO2 fixation	Photosynthesis & carbon fixation	-1.05949	0.0255641	-41.4445	96	0	0
sll1226	hoxH	hydrogenase subunit of the bidirectional hydrogenase	Hydrogenase*	Other anabolic reactions/ auxiliary metabolism	-0.847558	0.0355905	-23.8142	60	0	0
sll1221	hoxF	diaphorase subunit of the bidirectional hydrogenase	Hydrogenase*	Other anabolic reactions/ auxiliary metabolism	-0.809809	0.0524041	-15.4531	96	0	0
slr0387	nifS	cysteine desulfurase NifS	Iron-sulphur cluster biosynthesis	Other anabolic reactions/ auxiliary metabolism	-0.639316	0.0678981	-9.41582	60	1.98508e-13	6.01927e-13
slr0665	acnB	aconitate hydratase	TCA cycle*	Catabolism/ amphibolic pathways	-0.638833	0.0301965	-21.1558	60	0	0
sll0542	acs	acetyl-coenzyme A synthetase	Pyruvate and acetyl-CoA metabolism	Catabolism/ amphibolic pathways	-0.593842	0.0286661	-20.7158	96	0	0
sll0662	fed7	4Fe-4S type iron-sulfur protein	Soluble electron carriers*	Other anabolic reactions/ auxiliary metabolism	-0.565036	0.27343	-2.06648	60	0.0431077	0.0578874
sll0248	isiB	flavodoxin	Soluble electron carriers	Photosynthesis & carbon fixation	-0.557737	0.214455	-2.60072	96	0.0107733	0.0160745
slr1392	feoB	ferrous iron transport protein B	Fe-transport and binding*	Other anabolic reactions/ auxiliary metabolism	-0.557627	0.160258	-3.47956	60	0.000941838	0.0016395
sll0209	aar	Acyl-ACP reductase	Hydrocarbon biosynthesis	Other anabolic reactions/ auxiliary metabolism	-0.545579	0.0212694	-25.6509	96	0	0
sll1625	sdhB	succinate dehydrogenase iron- sulphur protein subunit	TCA cycle*	Catabolism/ amphibolic pathways	-0.533916	0.0412797	-12.9341	96	0	0
slr1511	fabH	3-oxoacyl-[acyl-carrier-protein] synthase III	FA-biosynthesis	Other anabolic reactions/ auxiliary metabolism	-0.533492	0.0468251	-11.3933	96	0	0
slr1295	futA1	iron transport system substrate-binding protein	Fe-transport and binding*	Other anabolic reactions/ auxiliary metabolism	-0.529124	0.0323445	-16.359	96	0	0
slr0513	futA2, idiA, futA	iron transport system substrate-binding protein, periplasmic protein	Fe-transport and binding*	Other anabolic reactions/ auxiliary metabolism	-0.527263	0.0170434	-30.9365	60	0	0
slr2094	fbpI	fructose-1,6-/sedoheptulose-1,7-bisphosphatase	CO2 fixation	Photosynthesis & carbon fixation	-0.515288	0.0193398	-26.644	96	0	0
sll1223	hoxU	diaphorase subunit of the bidirectional hydrogenase	Hydrogenase*	Other anabolic reactions/ auxiliary metabolism	-0.504571	0.140233	-3.59809	60	0.000650013	0.00115285
sll1521	flv1	flavoprotein	Detoxification*	Photosynthesis & carbon fixation	-0.490488	0.0295512	-16.5979	96	0	0
sll1057	trxM2	thioredoxin M	SS-bond reduction	Other anabolic reactions/ auxiliary metabolism	-0.487639	0.0582735	-8.36812	60	1.15699e-11	3.29566e-11
slr2136	gcpE	GcpE protein homolog	Terpenoid/isoprene biosynthesis*	Other anabolic reactions/ auxiliary metabolism	-0.477182	0.0373978	-12.7596	96	0	0
sll1454	narB	ferredoxin-nitrate reductase	Glutamate family / Nitrogen assimilation*	Other anabolic reactions/ auxiliary metabolism	-0.474581	0.0691577	-6.8623	60	4.29416e-09	1.035e-08
sll0247	isiA	iron-stress chlorophyll-binding protein, homologous to psbC (CP43)	Photosystem I	Photosynthesis & carbon fixation	-0.471399	0.169967	-2.77348	60	0.00737986	0.0113722
slr0417	gyrA	DNA gyrase subunit A	DNA unwinding	Other anabolic reactions/ auxiliary metabolism	-0.441145	0.0366246	-12.0451	96	0	0
sll1525	prk	phosphoribulokinase	CO2 fixation	Photosynthesis & carbon fixation	-0.430268	0.0413279	-10.4111	96	0	0
sll0728	accA	acetyl-CoA carboxylase alpha subunit	FA-biosynthesis	Other anabolic reactions/ auxiliary metabolism	-0.420207	0.03948	-10.6436	96	0	0
sll1031	ccmM	carbon dioxide concentrating mechanism protein CcmM, putative carboxysome structural protein	CO2 fixation	Photosynthesis & carbon fixation	-0.411482	0.0249753	-16.4755	96	0	0
sll0158	glgB	1,4-alpha-glucan branching enzyme	Carbohydrate metabolism	Other anabolic reactions/ auxiliary metabolism	-0.328268	0.0189998	-17.2774	96	0	0
sll1878	futC	iron(III)-transport ATP-binding protein	Fe-transport and binding	Other anabolic reactions/ auxiliary metabolism	-0.325013	0.038818	-8.37274	60	1.1362e-11	3.29566e-11
sll0550	flv3	flavoprotein	Detoxification*	Photosynthesis & carbon fixation	-0.323293	0.0217061	-14.8941	96	0	0
slr1643	petH	ferredoxin-NADP oxidoreductase	Soluble electron carriers*	Photosynthesis & carbon fixation	-0.321915	0.0273046	-11.7898	96	0	0
slr1843	zwf	glucose 6-phosphate dehydrogenase	Pentose phosphate pathway	Catabolism/ amphibolic pathways	-0.315186	0.0159447	-19.7675	96	0	0
slr0963	sir	ferredoxin-sulfite reductase	Serine family / Sulfur assimilation*	Other anabolic reactions/ auxiliary metabolism	-0.310466	0.0326223	-9.51698	96	1.77636e-15	5.56592e-15
sll1406	fhuA	ferrichrome-iron receptor	Fe-transport and binding*	Other anabolic reactions/ auxiliary metabolism	-0.284374	0.233664	-1.21702	93	0.226676	0.280363
sll1578	cpcA	phycocyanin alpha subunit	Phycobilisome (PBS)	Photosynthesis & carbon fixation	-0.265265	0.0793866	-3.34143	96	0.00118868	0.00203157
sll0698	dspA, dfr, hik33, nblS	drug sensory protein A, low temperature sensor, two-component sensor histidine kinase	Drug and analog sensitivity	Other anabolic reactions/ auxiliary metabolism	-0.247561	0.0584797	-4.23328	60	8.02022e-05	0.000157063
sll0849	psbD	photosystem II reaction center D2 protein	Photosystem II*	Photosynthesis & carbon fixation	-0.243113	0.0581291	-4.18229	96	6.38053e-05	0.000127611
slr0335	apcE	phycobilisome core-membrane linker polypeptide	Phycobilisome (PBS)	Photosynthesis & carbon fixation	-0.232096	0.0123155	-18.8459	96	0	0
sll0920	ppc	phosphoenolpyruvate carboxylase	Pyruvate and acetyl-CoA metabolism	Catabolism/ amphibolic pathways	-0.196763	0.0271826	-7.23857	96	1.11835e-10	3.00358e-10
slr0600	NTR, trxR	NADP-thioredoxin reductase	SS-bond reduction	Other anabolic reactions/ auxiliary metabolism	-0.196137	0.0286625	-6.84299	96	7.26734e-10	1.8463e-09
slr1329	atpB	ATP synthase beta subunit	ATP synthase	Photosynthesis & carbon fixation	-0.193875	0.0259006	-7.48535	96	3.43154e-11	9.48721e-11
slr1139	trxA	thioredoxin	SS-bond reduction	Other anabolic reactions/ auxiliary metabolism	-0.19302	0.0350235	-5.51116	96	2.99117e-07	6.53884e-07
slr1289	icd	isocitrate dehydrogenase (NADP+)	TCA cycle	Catabolism/ amphibolic pathways	-0.186914	0.0358592	-5.21245	60	2.41803e-06	5.05099e-06
sll1734	cupA	protein involved in low CO2-inducible, high affinity CO2 uptake	CO2 fixation	Photosynthesis & carbon fixation	-0.165324	0.0390326	-4.23553	96	5.23062e-05	0.000106887
slr2082	ctaDII	cytochrome c oxidase subunit I	Respiratory terminal oxidases (RTO)*	Photosynthesis & carbon fixation	-0.162662	0.0539447	-3.01535	96	0.00328435	0.00523269
slr0348	IspH, lytB	hypothetical protein	Terpenoid/isoprene biosynthesis*	Other anabolic reactions/ auxiliary metabolism	-0.146496	0.0471951	-3.10405	60	0.00291127	0.00480105
slr1311	psbA2	photosystem II D1 protein	Photosystem II*	Photosynthesis & carbon fixation	-0.133077	0.0229587	-5.79637	60	2.68132e-07	6.00106e-07
slr2067	apcA	allophycocyanin alpha subunit	Phycobilisome (PBS)	Photosynthesis & carbon fixation	-0.114734	0.0104382	-10.9917	96	0	0
slr2143	cefD	L-cysteine/cystine lyase	Iron-sulphur cluster biosynthesis	Other anabolic reactions/ auxiliary metabolism	-0.09664	0.0465432	-2.07635	96	0.0405339	0.0552201
sll1423	ntcA, ycf28	global nitrogen regulator	Regulatory functions	Other anabolic reactions/ auxiliary metabolism	-0.0920386	0.0254387	-3.61805	96	0.000475746	0.000873422
slr0327	futB, hitB	iron(III) ABC transporter, permease protein	Fe-transport and binding	Other anabolic reactions/ auxiliary metabolism	-0.0904192	0.106091	-0.852277	60	0.39745	0.467004
sll1356	glgP, glgY	glycogen phosphorylase	Carbohydrate metabolism*	Other anabolic reactions/ auxiliary metabolism	-0.0855665	0.0236797	-3.61349	96	0.000483169	0.000873422
slr2033	rubA	membrane-associated rubredoxin, essential for photosystem I assembly	PSI-biogenesis*	Photosynthesis & carbon fixation	-0.0819982	0.0542247	-1.51219	96	0.13377	0.167658
sll0223	ndhB	NADH dehydrogenase subunit 2	NADH dehydrogenase	Photosynthesis & carbon fixation	-0.0817578	0.0877415	-0.931803	96	0.353776	0.431882
sll1626	lexA	LexA repressor	Regulatory functions	Other anabolic reactions/ auxiliary metabolism	-0.081367	0.0207333	-3.92445	60	0.000226518	0.000425853
sll1316	petC1	cytochrome b6-f complex iron-sulfur subunit (Rieske iron sulfur protein)	Cytochrome b6/f complex*	Photosynthesis & carbon fixation	-0.0744902	0.0366684	-2.03145	96	0.0449731	0.0595418
slr1302	cupB	protein involved in constitutive low affinity CO2 uptake	Other	Photosynthesis & carbon fixation	-0.0661489	0.037667	-1.75615	96	0.0822516	0.105913
slr1963	ocp	water-soluble carotenoid protein	Photosystem II	Photosynthesis & carbon fixation	-0.051911	0.0171274	-3.03087	96	0.00313423	0.00507962
sll0169	zipN, ftn2	cell division protein Ftn2 homolog	Cell division	Other anabolic reactions/ auxiliary metabolism	-0.0386123	0.134641	-0.286781	60	0.775268	0.837646
slr0342	petB	cytochrome b6	Cytochrome b6/f complex*	Photosynthesis & carbon fixation	-0.0304636	0.0198617	-1.53379	96	0.128371	0.163066
sll0208	ado	aldehyde deformylating oxygenase	Hydrocarbon biosynthesis*	Other anabolic reactions/ auxiliary metabolism	-0.0223504	0.045803	-0.487968	96	0.626685	0.70129
slr0737	psaD	photosystem I subunit II	Photosystem I	Photosynthesis & carbon fixation	-0.0206771	0.0260516	-0.793697	60	0.430499	0.499592
slr1894	mrgA	probable DNA-binding stress protein	Nucleoproteins*	Other anabolic reactions/ auxiliary metabolism	-0.0162604	0.0311217	-0.52248	96	0.60254	0.682395
sll1196	pfkA, pfkB1	phosphofructokinase	Glycolysis	Catabolism/ amphibolic pathways	-0.0133381	0.0681583	-0.195693	60	0.845512	0.893012
sll0184	sigC	group2 RNA polymerase sigma factor SigC	RNA synthesis, modification, and DNA transcription	Other anabolic reactions/ auxiliary metabolism	-0.00448333	0.0271924	-0.164874	96	0.86939	0.908029
sll1398	psb28, psbW, psb13	photosystem II reaction center 13 kDa protein	Photosystem II	Photosynthesis & carbon fixation	-0.00422207	0.0461527	-0.0914806	60	0.927415	0.95799
slr0148	fdx	hypothetical protein	Soluble electron carriers*	Other anabolic reactions/ auxiliary metabolism	-0.00183126	0.0285595	-0.064121	96	0.949007	0.969638
ssr3451	psbE	cytochrome b559 alpha subunit	Photosystem II*	Photosynthesis & carbon fixation	-0.000353571	0.0478187	-0.00739399	60	0.994125	0.995433
sll0520	ndhI	NADH dehydrogenase subunit NdhI	NADH dehydrogenase*	Photosynthesis & carbon fixation	0.000363251	0.0632934	0.00573916	96	0.995433	0.995433
slr0653	sigA,rpoDI	principal RNA polymerase sigma factor SigA	RNA synthesis, modification, and DNA transcription	Other anabolic reactions/ auxiliary metabolism	0.00877443	0.0399621	0.219569	96	0.826673	0.883037
slr1835	psaB	P700 apoprotein subunit Ib	Photosystem I*	Photosynthesis & carbon fixation	0.0135057	0.0300985	0.448716	96	0.654648	0.723963
slr1239	pntA	pyridine nucleotide transhydrogenase alpha subunit	NAD(P)-metabolism	Other anabolic reactions/ auxiliary metabolism	0.0169226	0.0250187	0.676395	276	0.499356	0.572433
slr1562	grxC, grx, grxB, grx1	glutaredoxin	SS-bond reduction	Other anabolic reactions/ auxiliary metabolism	0.0261581	0.0648191	0.403555	96	0.687437	0.751385
sll1341	bfrA	bacterioferritin	Fe-transport and binding*	Other anabolic reactions/ auxiliary metabolism	0.0503466	0.0562383	0.895236	96	0.3729	0.443704
sll1621	type II prx, aphC	AhpC/TSA family protein	SS-bond reduction	Other anabolic reactions/ auxiliary metabolism	0.0639881	0.0242699	2.63652	96	0.0097695	0.0148118
sll0813	ctaC	cytochrome c oxidase subunit II	Respiratory terminal oxidases (RTO)	Photosynthesis & carbon fixation	0.0848499	0.0417957	2.03011	60	0.0467857	0.0610814
slr0623	trxA	thioredoxin	SS-bond reduction	Other anabolic reactions/ auxiliary metabolism	0.0868641	0.0406643	2.13612	60	0.0367584	0.050813
ssl0563	psaC	photosystem I subunit VII	Photosystem I*	Photosynthesis & carbon fixation	0.0909929	0.098759	0.921363	96	0.359171	0.432847
ssl3044	-	probable ferredoxin, hydrogenase subunit	Soluble electron carriers*	Photosynthesis & carbon fixation	0.0954397	0.0296861	3.21496	60	0.00210202	0.0035284
sll0427	psbO	photosystem II manganese-stabilizing polypeptide	Photosystem II	Photosynthesis & carbon fixation	0.0984029	0.0154865	6.35409	96	7.01204e-09	1.64783e-08
ssl2982	ycf61	probable DNA-directed RNA polymerase omega subunit	RNA synthesis, modification, and DNA transcription	Other anabolic reactions/ auxiliary metabolism	0.128088	0.0208773	6.1353	276	2.9393e-09	7.27089e-09
sll0567	fur	ferric uptake regulation protein	Regulatory functions*	Other anabolic reactions/ auxiliary metabolism	0.174076	0.071682	2.42845	60	0.018178	0.0258899
slr1890	bfrB	bacterioferritin	Fe-transport and binding*	Other anabolic reactions/ auxiliary metabolism	0.178967	0.0734474	2.43666	96	0.0166663	0.024102
slr1379	cydA	quinol oxidase subunit I	Respiratory terminal oxidases (RTO)	Photosynthesis & carbon fixation	0.25033	0.0461971	5.41875	60	1.12006e-06	2.39286e-06
sll1831	glcF	glycolate oxidase subunit, (Fe-S)protein	Glycolate pathway*	Catabolism/ amphibolic pathways	0.318394	0.135942	2.34214	60	0.0225102	0.0315814
slr0150	petF, fdx	ferredoxin, petF-like protein	Soluble electron carriers*	Photosynthesis & carbon fixation	0.320125	0.105414	3.03684	60	0.00353504	0.00553824
sll0306	sigB	RNA polymerase group 2 sigma factor	RNA synthesis, modification, and DNA transcription	Other anabolic reactions/ auxiliary metabolism	0.400864	0.160159	2.5029	60	0.0150588	0.0221176
sll1382	petF, fdx	ferredoxin, petF-like protein	Soluble electron carriers*	Photosynthesis & carbon fixation	0.917745	0.120489	7.61684	60	2.21083e-10	5.77273e-10
slr1417	ycf57, iscA, sufA	hypothetical protein YCF57	Iron-sulphur cluster biosynthesis*	Other anabolic reactions/ auxiliary metabolism	1.21011	0.0326142	37.1039	60	0	0
slr0074	ycf24, sufB	ABC transporter subunit	Iron-sulphur cluster biosynthesis	Other anabolic reactions/ auxiliary metabolism	2.4508	0.0820826	29.8577	96	0	0
slr0076	sufD, sufB	hypothetical protein	Iron-sulphur cluster biosynthesis	Other anabolic reactions/ auxiliary metabolism	2.75381	0.0995078	27.6743	96	0	0
slr0077	sufS, nifS	cysteine desulfurase	Iron-sulphur cluster biosynthesis	Other anabolic reactions/ auxiliary metabolism	2.85835	0.043493	65.7198	60	0	0
slr0075	ycf16, sufC	ABC transporter ATP-binding protein	Iron-sulphur cluster biosynthesis	Other anabolic reactions/ auxiliary metabolism	3.26386	0.0212266	153.763	96	0	0
Note: The WT data used in the comparison has been obtained from Vuorijoki et al. 2016 [3].

## Sheet: WT noFe vs WT std
Statistics of the comparison of short term iron deprived (-Fe) WT strain to WT strain grown under iron sufficient conditions (+Fe)
Protein	Gene symbol	Protein name	Metabolic context / function	Functional category	log2FC	SE	Tvalue	DF	pvalue	adj.pvalue
sll0741	nifJ, Pfo	pyruvate flavodoxin oxidoreductase	Soluble electron carriers*	Photosynthesis & carbon fixation	-3.72871	0.28679	-13.0015	60	0	0
sll1221	hoxF	diaphorase subunit of the bidirectional hydrogenase	Hydrogenase*	Other anabolic reactions/ auxiliary metabolism	-3.02824	0.0524041	-57.7863	96	0	0
sll1831	glcF	glycolate oxidase subunit, (Fe-S)protein	Glycolate pathway*	Catabolism/ amphibolic pathways	-2.95831	0.135942	-21.7616	60	0	0
sll1223	hoxU	diaphorase subunit of the bidirectional hydrogenase	Hydrogenase*	Other anabolic reactions/ auxiliary metabolism	-2.58112	0.140233	-18.4059	60	0	0
sll0567	fur	ferric uptake regulation protein	Regulatory functions*	Other anabolic reactions/ auxiliary metabolism	-2.45765	0.071682	-34.2854	60	0	0
sll1382	petF, fdx	ferredoxin, petF-like protein	Soluble electron carriers*	Photosynthesis & carbon fixation	-2.16021	0.120489	-17.9287	60	0	0
sll0823	sdhB	probable succinate dehydrogenase iron-sulfur protein	TCA cycle*	Catabolism/ amphibolic pathways	-2.13503	0.170454	-12.5255	60	0	0
slr0150	petF, fdx	ferredoxin, petF-like protein	Soluble electron carriers*	Photosynthesis & carbon fixation	-2.0934	0.105414	-19.8588	60	0	0
sll0520	ndhI	NADH dehydrogenase subunit NdhI	NADH dehydrogenase*	Photosynthesis & carbon fixation	-2.06298	0.0632934	-32.5939	96	0	0
slr0665	acnB	aconitate hydratase	TCA cycle*	Catabolism/ amphibolic pathways	-1.92317	0.0301965	-63.6884	60	0	0
slr0737	psaD	photosystem I subunit II	Photosystem I	Photosynthesis & carbon fixation	-1.88191	0.0260516	-72.2376	60	0	0
slr1835	psaB	P700 apoprotein subunit Ib	Photosystem I*	Photosynthesis & carbon fixation	-1.82996	0.0300985	-60.7989	96	0	0
ssl0563	psaC	photosystem I subunit VII	Photosystem I*	Photosynthesis & carbon fixation	-1.65704	0.098759	-16.7786	96	0	0
sll0662	fed7	4Fe-4S type iron-sulfur protein	Soluble electron carriers*	Other anabolic reactions/ auxiliary metabolism	-1.6165	0.27343	-5.91193	60	1.72315e-07	2.10359e-07
sll1625	sdhB	succinate dehydrogenase iron- sulphur protein subunit	TCA cycle*	Catabolism/ amphibolic pathways	-1.48511	0.0412797	-35.9767	96	0	0
sll0849	psbD	photosystem II reaction center D2 protein	Photosystem II*	Photosynthesis & carbon fixation	-1.43821	0.0581291	-24.7416	96	0	0
slr0342	petB	cytochrome b6	Cytochrome b6/f complex*	Photosynthesis & carbon fixation	-1.31789	0.0198617	-66.3534	96	0	0
sll1316	petC1	cytochrome b6-f complex iron-sulfur subunit (Rieske iron sulfur protein)	Cytochrome b6/f complex*	Photosynthesis & carbon fixation	-1.15074	0.0366684	-31.3824	96	0	0
sll0550	flv3	flavoprotein	Detoxification*	Photosynthesis & carbon fixation	-1.13324	0.0217061	-52.2085	96	0	0
sll1454	narB	ferredoxin-nitrate reductase	Glutamate family / Nitrogen assimilation*	Other anabolic reactions/ auxiliary metabolism	-1.0987	0.0691577	-15.8869	60	0	0
ssr3451	psbE	cytochrome b559 alpha subunit	Photosystem II*	Photosynthesis & carbon fixation	-1.06328	0.0478187	-22.2356	60	0	0
sll1578	cpcA	phycocyanin alpha subunit	Phycobilisome (PBS)	Photosynthesis & carbon fixation	-0.839541	0.0793866	-10.5754	96	0	0
slr0148	fdx	hypothetical protein	Soluble electron carriers*	Other anabolic reactions/ auxiliary metabolism	-0.815248	0.0285595	-28.5456	96	0	0
slr1311	psbA2	photosystem II D1 protein	Photosystem II*	Photosynthesis & carbon fixation	-0.790534	0.0229587	-34.4328	60	0	0
slr2067	apcA	allophycocyanin alpha subunit	Phycobilisome (PBS)	Photosynthesis & carbon fixation	-0.759575	0.0104382	-72.7686	96	0	0
sll0427	psbO	photosystem II manganese-stabilizing polypeptide	Photosystem II	Photosynthesis & carbon fixation	-0.665389	0.0154865	-42.9656	96	0	0
sll1521	flv1	flavoprotein	Detoxification*	Photosynthesis & carbon fixation	-0.633655	0.0295512	-21.4426	96	0	0
slr0335	apcE	phycobilisome core-membrane linker polypeptide	Phycobilisome (PBS)	Photosynthesis & carbon fixation	-0.62564	0.0123155	-50.801	96	0	0
sll0223	ndhB	NADH dehydrogenase subunit 2	NADH dehydrogenase	Photosynthesis & carbon fixation	-0.503916	0.0877415	-5.74318	96	1.0889e-07	1.3468e-07
slr1302	cupB	protein involved in constitutive low affinity CO2 uptake	Other	Photosynthesis & carbon fixation	-0.458357	0.037667	-12.1687	96	0	0
slr1890	bfrB	bacterioferritin	Fe-transport and binding*	Other anabolic reactions/ auxiliary metabolism	-0.349231	0.0734474	-4.75485	96	6.98063e-06	7.90577e-06
slr0653	sigA,rpoDI	principal RNA polymerase sigma factor SigA	RNA synthesis, modification, and DNA transcription	Other anabolic reactions/ auxiliary metabolism	-0.347771	0.0399621	-8.70252	96	9.08162e-14	1.29344e-13
sll1226	hoxH	hydrogenase subunit of the bidirectional hydrogenase	Hydrogenase*	Other anabolic reactions/ auxiliary metabolism	-0.285638	0.0355905	-8.02567	60	4.43032e-11	5.78403e-11
ssl3044	-	probable ferredoxin, hydrogenase subunit	Soluble electron carriers*	Photosynthesis & carbon fixation	-0.262269	0.0296861	-8.83472	60	1.8745e-12	2.59122e-12
sll0542	acs	acetyl-coenzyme A synthetase	Pyruvate and acetyl-CoA metabolism	Catabolism/ amphibolic pathways	-0.179494	0.0286661	-6.26155	96	1.06976e-08	1.35888e-08
sll1341	bfrA	bacterioferritin	Fe-transport and binding*	Other anabolic reactions/ auxiliary metabolism	-0.134204	0.0562383	-2.38634	96	0.018978	0.020272
slr1643	petH	ferredoxin-NADP oxidoreductase	Soluble electron carriers*	Photosynthesis & carbon fixation	-0.122369	0.0273046	-4.48163	96	2.04781e-05	2.26464e-05
sll0208	ado	aldehyde deformylating oxygenase	Hydrocarbon biosynthesis*	Other anabolic reactions/ auxiliary metabolism	-0.0757255	0.045803	-1.65329	96	0.101539	0.106052
sll1398	psb28, psbW, psb13	photosystem II reaction center 13 kDa protein	Photosystem II	Photosynthesis & carbon fixation	-0.0657968	0.0461527	-1.42563	60	0.159156	0.164403
slr1417	ycf57, iscA, sufA	hypothetical protein YCF57	Iron-sulphur cluster biosynthesis*	Other anabolic reactions/ auxiliary metabolism	0.0282307	0.0326142	0.865593	60	0.390161	0.398643
slr2136	gcpE	GcpE protein homolog	Terpenoid/isoprene biosynthesis*	Other anabolic reactions/ auxiliary metabolism	0.0310316	0.0373978	0.82977	96	0.408728	0.413123
sll1057	trxM2	thioredoxin M	SS-bond reduction	Other anabolic reactions/ auxiliary metabolism	0.0361215	0.0582735	0.619862	60	0.537696	0.537696
slr0348	IspH, lytB	hypothetical protein	Terpenoid/isoprene biosynthesis*	Other anabolic reactions/ auxiliary metabolism	0.0892828	0.0471951	1.89178	60	0.0633489	0.0669078
sll1525	prk	phosphoribulokinase	CO2 fixation	Photosynthesis & carbon fixation	0.104889	0.0413279	2.53797	96	0.0127593	0.0137859
slr1329	atpB	ATP synthase beta subunit	ATP synthase	Photosynthesis & carbon fixation	0.127405	0.0259006	4.91897	96	3.59655e-06	4.12288e-06
ssl2982	ycf61	probable DNA-directed RNA polymerase omega subunit	RNA synthesis, modification, and DNA transcription	Other anabolic reactions/ auxiliary metabolism	0.14515	0.0208773	6.95255	276	2.59242e-11	3.43221e-11
slr1239	pntA	pyridine nucleotide transhydrogenase alpha subunit	NAD(P)-metabolism	Other anabolic reactions/ auxiliary metabolism	0.154088	0.0250187	6.15889	276	2.57895e-09	3.32084e-09
slr0075	ycf16, sufC	ABC transporter ATP-binding protein	Iron-sulphur cluster biosynthesis	Other anabolic reactions/ auxiliary metabolism	0.196283	0.0212266	9.24705	96	6.21725e-15	9.42615e-15
slr0623	trxA	thioredoxin	SS-bond reduction	Other anabolic reactions/ auxiliary metabolism	0.2485	0.0406643	6.11101	60	8.01086e-08	1.00403e-07
slr0963	sir	ferredoxin-sulfite reductase	Serine family / Sulfur assimilation*	Other anabolic reactions/ auxiliary metabolism	0.288591	0.0326223	8.84641	96	4.4631e-14	6.55517e-14
slr2082	ctaDII	cytochrome c oxidase subunit I	Respiratory terminal oxidases (RTO)*	Photosynthesis & carbon fixation	0.291858	0.0539447	5.41032	96	4.61292e-07	5.42018e-07
sll1196	pfkA, pfkB1	phosphofructokinase	Glycolysis	Catabolism/ amphibolic pathways	0.316222	0.0681583	4.63952	60	1.94203e-05	2.17322e-05
slr2094	fbpI	fructose-1,6-/sedoheptulose-1,7-bisphosphatase	CO2 fixation	Photosynthesis & carbon fixation	0.335648	0.0193398	17.3553	96	0	0
sll0698	dspA, dfr, hik33, nblS	drug sensory protein A, low temperature sensor, two-component sensor histidine kinase	Drug and analog sensitivity	Other anabolic reactions/ auxiliary metabolism	0.341062	0.0584797	5.83214	60	2.33883e-07	2.81859e-07
slr0077	sufS, nifS	cysteine desulfurase	Iron-sulphur cluster biosynthesis	Other anabolic reactions/ auxiliary metabolism	0.358144	0.043493	8.23452	60	1.95239e-11	2.62179e-11
sll1626	lexA	LexA repressor	Regulatory functions	Other anabolic reactions/ auxiliary metabolism	0.384614	0.0207333	18.5505	60	0	0
sll0813	ctaC	cytochrome c oxidase subunit II	Respiratory terminal oxidases (RTO)	Photosynthesis & carbon fixation	0.407632	0.0417957	9.75296	60	5.4623e-14	7.89932e-14
slr2033	rubA	membrane-associated rubredoxin, essential for photosystem I assembly	PSI-biogenesis*	Photosynthesis & carbon fixation	0.440239	0.0542247	8.1188	96	1.59162e-12	2.23301e-12
slr1139	trxA	thioredoxin	SS-bond reduction	Other anabolic reactions/ auxiliary metabolism	0.443793	0.0350235	12.6713	96	0	0
sll0169	zipN, ftn2	cell division protein Ftn2 homolog	Cell division	Other anabolic reactions/ auxiliary metabolism	0.447075	0.134641	3.32051	60	0.00153254	0.00167511
slr0074	ycf24, sufB	ABC transporter subunit	Iron-sulphur cluster biosynthesis	Other anabolic reactions/ auxiliary metabolism	0.450816	0.0820826	5.49222	96	3.24571e-07	3.86198e-07
slr1379	cydA	quinol oxidase subunit I	Respiratory terminal oxidases (RTO)	Photosynthesis & carbon fixation	0.458731	0.0461971	9.92987	60	2.79776e-14	4.17444e-14
slr1511	fabH	3-oxoacyl-[acyl-carrier-protein] synthase III	FA-biosynthesis	Other anabolic reactions/ auxiliary metabolism	0.461753	0.0468251	9.86122	96	4.44089e-16	6.84334e-16
slr0076	sufD, sufB	hypothetical protein	Iron-sulphur cluster biosynthesis	Other anabolic reactions/ auxiliary metabolism	0.512069	0.0995078	5.14602	96	1.40943e-06	1.63563e-06
sll1356	glgP, glgY	glycogen phosphorylase	Carbohydrate metabolism*	Other anabolic reactions/ auxiliary metabolism	0.515373	0.0236797	21.7643	96	0	0
sll0728	accA	acetyl-CoA carboxylase alpha subunit	FA-biosynthesis	Other anabolic reactions/ auxiliary metabolism	0.518456	0.03948	13.1321	96	0	0
sll1423	ntcA, ycf28	global nitrogen regulator	Regulatory functions	Other anabolic reactions/ auxiliary metabolism	0.522269	0.0254387	20.5305	96	0	0
sll1031	ccmM	carbon dioxide concentrating mechanism protein CcmM, putative carboxysome structural protein	CO2 fixation	Photosynthesis & carbon fixation	0.586856	0.0249753	23.4974	96	0	0
sll0209	aar	Acyl-ACP reductase	Hydrocarbon biosynthesis	Other anabolic reactions/ auxiliary metabolism	0.665763	0.0212694	31.3015	96	0	0
slr1289	icd	isocitrate dehydrogenase (NADP+)	TCA cycle	Catabolism/ amphibolic pathways	0.698093	0.0358592	19.4676	60	0	0
slr0417	gyrA	DNA gyrase subunit A	DNA unwinding	Other anabolic reactions/ auxiliary metabolism	0.76037	0.0366246	20.7612	96	0	0
slr2143	cefD	L-cysteine/cystine lyase	Iron-sulphur cluster biosynthesis	Other anabolic reactions/ auxiliary metabolism	0.774238	0.0465432	16.6348	96	0	0
sll1621	type II prx, aphC, PrxII	AhpC/TSA family protein	SS-bond reduction	Other anabolic reactions/ auxiliary metabolism	0.805976	0.0242699	33.2089	96	0	0
slr0600	NTR, trxR	NADP-thioredoxin reductase	SS-bond reduction	Other anabolic reactions/ auxiliary metabolism	0.919102	0.0286625	32.0663	96	0	0
slr1562	grxC, grx, grxB, grx1	glutaredoxin	SS-bond reduction	Other anabolic reactions/ auxiliary metabolism	0.923574	0.0648191	14.2485	96	0	0
sll0920	ppc	phosphoenolpyruvate carboxylase	Pyruvate and acetyl-CoA metabolism	Catabolism/ amphibolic pathways	0.937534	0.0271826	34.4902	96	0	0
sll0158	glgB	1,4-alpha-glucan branching enzyme	Carbohydrate metabolism	Other anabolic reactions/ auxiliary metabolism	0.958241	0.0189998	50.4341	96	0	0
sll0184	sigC	group2 RNA polymerase sigma factor SigC	RNA synthesis, modification, and DNA transcription	Other anabolic reactions/ auxiliary metabolism	0.975076	0.0271924	35.8583	96	0	0
sll1734	cupA	protein involved in low CO2-inducible, high affinity CO2 uptake	CO2 fixation	Photosynthesis & carbon fixation	0.988204	0.0390326	25.3174	96	0	0
slr1843	zwf	glucose 6-phosphate dehydrogenase	Pentose phosphate pathway	Catabolism/ amphibolic pathways	0.989517	0.0159447	62.0593	96	0	0
slr1894	mrgA	probable DNA-binding stress protein	Nucleoproteins*	Other anabolic reactions/ auxiliary metabolism	1.04535	0.0311217	33.5892	96	0	0
slr0387	nifS	cysteine desulfurase NifS	Iron-sulphur cluster biosynthesis	Other anabolic reactions/ auxiliary metabolism	1.12882	0.0678981	16.6252	60	0	0
slr0009	rbcL	ribulose bisphosphate carboxylase large subunit	CO2 fixation	Photosynthesis & carbon fixation	1.3151	0.0255641	51.4433	96	0	0
sll0306	sigB	RNA polymerase group 2 sigma factor	RNA synthesis, modification, and DNA transcription	Other anabolic reactions/ auxiliary metabolism	1.35736	0.160159	8.47508	60	7.6148e-12	1.03738e-11
slr1963	ocp	water-soluble carotenoid protein	Photosystem II	Photosynthesis & carbon fixation	1.77903	0.0171274	103.871	96	0	0
sll0088	sufR	hypothetical protein	Iron-sulphur cluster biosynthesis*	Other anabolic reactions/ auxiliary metabolism	2.075	0.183183	11.3275	60	0	0
slr0327	futB, hitB	iron(III) ABC transporter, permease protein	Fe-transport and binding	Other anabolic reactions/ auxiliary metabolism	2.30245	0.106091	21.7025	60	0	0
sll1878	futC	iron(III)-transport ATP-binding protein	Fe-transport and binding	Other anabolic reactions/ auxiliary metabolism	3.98109	0.038818	102.558	60	0	0
slr0513	futA2, idiA, futA	iron transport system substrate-binding protein, periplasmic protein	Fe-transport and binding*	Other anabolic reactions/ auxiliary metabolism	4.61944	0.0170434	271.04	60	0	0
slr1295	futA1	iron transport system substrate-binding protein	Fe-transport and binding*	Other anabolic reactions/ auxiliary metabolism	4.81924	0.0323445	148.997	96	0	0
slr1392	feoB	ferrous iron transport protein B	Fe-transport and binding*	Other anabolic reactions/ auxiliary metabolism	5.7504	0.160258	35.8821	60	0	0
sll1406	fhuA	ferrichrome-iron receptor	Fe-transport and binding*	Other anabolic reactions/ auxiliary metabolism	9.56329	0.22597	42.3211	93	0	0
sll0248	isiB	flavodoxin	Soluble electron carriers	Photosynthesis & carbon fixation	10.4046	0.214455	48.5166	96	0	0
sll0247	isiA	iron-stress chlorophyll-binding protein, homologous to psbC (CP43)	Photosystem I	Photosynthesis & carbon fixation	11.0509	0.169967	65.0178	60	0	0
Note: The WT data used in the comparison has been obtained from Vuorijoki et al. 2016 [5].

## Sheet: dSufR noFe vs WTstd
Statistics of the comparison of short term iron deprived (-Fe) sufR deletion mutant to WT strain grown under iron sufficient conditions (+Fe)
Protein	Gene symbol	Protein name	Metabolic context / function	Functional category	log2FC	SE	Tvalue	DF	pvalue	adj.pvalue
sll0741	nifJ, Pfo	pyruvate flavodoxin oxidoreductase	Soluble electron carriers*	Photosynthesis & carbon fixation	-4.0823	0.28679	-14.2344	60	0	0
sll1221	hoxF	diaphorase subunit of the bidirectional hydrogenase	Hydrogenase*	Other anabolic reactions/ auxiliary metabolism	-3.07352	0.0524041	-58.6504	96	0	0
sll1223	hoxU	diaphorase subunit of the bidirectional hydrogenase	Hydrogenase*	Other anabolic reactions/ auxiliary metabolism	-2.43753	0.140233	-17.382	60	0	0
sll0567	fur	ferric uptake regulation protein	Regulatory functions*	Other anabolic reactions/ auxiliary metabolism	-2.35289	0.071682	-32.824	60	0	0
slr1835	psaB	P700 apoprotein subunit Ib	Photosystem I*	Photosynthesis & carbon fixation	-2.02368	0.0300985	-67.2352	96	0	0
sll1382	petF, fdx	ferredoxin, petF-like protein	Soluble electron carriers*	Photosynthesis & carbon fixation	-1.98825	0.120489	-16.5015	60	0	0
sll0823	sdhB	probable succinate dehydrogenase iron-sulfur protein	TCA cycle*	Catabolism/ amphibolic pathways	-1.96206	0.170454	-11.5108	60	0	0
slr0737	psaD	photosystem I subunit II	Photosystem I	Photosynthesis & carbon fixation	-1.95966	0.0260516	-75.2222	60	0	0
slr0150	petF, fdx	ferredoxin, petF-like protein	Soluble electron carriers*	Photosynthesis & carbon fixation	-1.91282	0.105414	-18.1458	60	0	0
sll0662	fed7	4Fe-4S type iron-sulfur protein	Soluble electron carriers*	Other anabolic reactions/ auxiliary metabolism	-1.84002	0.27343	-6.72941	60	7.22716e-09	8.5994e-09
slr0665	acnB	aconitate hydratase	TCA cycle*	Catabolism/ amphibolic pathways	-1.7393	0.0301965	-57.5993	60	0	0
sll0520	ndhI	NADH dehydrogenase subunit NdhI	NADH dehydrogenase*	Photosynthesis & carbon fixation	-1.73067	0.0632934	-27.3436	96	0	0
ssl0563	psaC	photosystem I subunit VII	Photosystem I*	Photosynthesis & carbon fixation	-1.67463	0.098759	-16.9568	96	0	0
sll1831	glcF	glycolate oxidase subunit, (Fe-S)protein	Glycolate pathway*	Catabolism/ amphibolic pathways	-1.65204	0.135942	-12.1526	60	0	0
slr0342	petB	cytochrome b6	Cytochrome b6/f complex*	Photosynthesis & carbon fixation	-1.52767	0.0198617	-76.9156	96	0	0
sll1625	sdhB	succinate dehydrogenase iron- sulphur protein subunit	TCA cycle*	Catabolism/ amphibolic pathways	-1.35709	0.0412797	-32.8756	96	0	0
sll0088	sufR	hypothetical protein	Iron-sulphur cluster biosynthesis*	Other anabolic reactions/ auxiliary metabolism	-1.32827	0.183183	-7.25104	60	9.32603e-10	1.1385e-09
sll1316	petC1	cytochrome b6-f complex iron-sulfur subunit (Rieske iron sulfur protein)	Cytochrome b6/f complex*	Photosynthesis & carbon fixation	-1.22221	0.0366684	-33.3313	96	0	0
sll0849	psbD	photosystem II reaction center D2 protein	Photosystem II*	Photosynthesis & carbon fixation	-1.17907	0.0581291	-20.2837	96	0	0
sll0550	flv3	flavoprotein	Detoxification*	Photosynthesis & carbon fixation	-1.14731	0.0217061	-52.8565	96	0	0
ssr3451	psbE	cytochrome b559 alpha subunit	Photosystem II*	Photosynthesis & carbon fixation	-1.12935	0.0478187	-23.6173	60	0	0
sll1454	narB	ferredoxin-nitrate reductase	Glutamate family / Nitrogen assimilation*	Other anabolic reactions/ auxiliary metabolism	-1.04517	0.0691577	-15.1129	60	0	0
slr1311	psbA2	photosystem II D1 protein	Photosystem II*	Photosynthesis & carbon fixation	-0.993486	0.0229587	-43.2727	60	0	0
sll1578	cpcA	phycocyanin alpha subunit	Phycobilisome (PBS)	Photosynthesis & carbon fixation	-0.843609	0.0793866	-10.6266	96	0	0
slr2067	apcA	allophycocyanin alpha subunit	Phycobilisome (PBS)	Photosynthesis & carbon fixation	-0.794404	0.0104382	-76.1053	96	0	0
slr0335	apcE	phycobilisome core-membrane linker polypeptide	Phycobilisome (PBS)	Photosynthesis & carbon fixation	-0.689351	0.0123155	-55.9743	96	0	0
sll0427	psbO	photosystem II manganese-stabilizing polypeptide	Photosystem II	Photosynthesis & carbon fixation	-0.686171	0.0154865	-44.3076	96	0	0
sll0223	ndhB	NADH dehydrogenase subunit 2	NADH dehydrogenase	Photosynthesis & carbon fixation	-0.563246	0.0877415	-6.41938	96	5.19787e-09	6.2641e-09
slr0148	fdx	hypothetical protein	Soluble electron carriers*	Other anabolic reactions/ auxiliary metabolism	-0.529945	0.0285595	-18.5558	96	0	0
slr1890	bfrB	bacterioferritin	Fe-transport and binding*	Other anabolic reactions/ auxiliary metabolism	-0.514562	0.0734474	-7.00586	96	3.37526e-10	4.23033e-10
slr0653	sigA,rpoDI	principal RNA polymerase sigma factor SigA	RNA synthesis, modification, and DNA transcription	Other anabolic reactions/ auxiliary metabolism	-0.437444	0.0399621	-10.9465	96	0	0
sll1521	flv1	flavoprotein	Detoxification*	Photosynthesis & carbon fixation	-0.424662	0.0295512	-14.3704	96	0	0
slr1302	cupB	protein involved in constitutive low affinity CO2 uptake	Other	Photosynthesis & carbon fixation	-0.303964	0.037667	-8.06978	96	2.02194e-12	2.60359e-12
sll0542	acs	acetyl-coenzyme A synthetase	Pyruvate and acetyl-CoA metabolism	Catabolism/ amphibolic pathways	-0.276733	0.0286661	-9.65368	96	8.88178e-16	1.22778e-15
sll1226	hoxH	hydrogenase subunit of the bidirectional hydrogenase	Hydrogenase*	Other anabolic reactions/ auxiliary metabolism	-0.260822	0.0355905	-7.32842	60	6.8785e-10	8.50761e-10
sll1341	bfrA	bacterioferritin	Fe-transport and binding*	Other anabolic reactions/ auxiliary metabolism	-0.252374	0.0562383	-4.48758	96	2.00109e-05	2.23932e-05
slr1417	ycf57, iscA, sufA	hypothetical protein YCF57	Iron-sulphur cluster biosynthesis*	Other anabolic reactions/ auxiliary metabolism	-0.187888	0.0326142	-5.76093	60	3.06948e-07	3.51868e-07
sll1398	psb28, psbW, psb13	photosystem II reaction center 13 kDa protein	Photosystem II	Photosynthesis & carbon fixation	-0.170209	0.0461527	-3.68795	60	0.000488561	0.00052787
ssl3044	-	probable ferredoxin, hydrogenase subunit	Soluble electron carriers*	Photosynthesis & carbon fixation	-0.132282	0.0296861	-4.45601	60	3.71073e-05	4.10363e-05
sll0208	ado	aldehyde deformylating oxygenase	Hydrocarbon biosynthesis*	Other anabolic reactions/ auxiliary metabolism	-0.115957	0.045803	-2.53164	96	0.0129768	0.0135536
slr1643	petH	ferredoxin-NADP oxidoreductase	Soluble electron carriers*	Photosynthesis & carbon fixation	-0.0575435	0.0273046	-2.10746	96	0.0376836	0.0389259
slr1329	atpB	ATP synthase beta subunit	ATP synthase	Photosynthesis & carbon fixation	0.0539994	0.0259006	2.08487	96	0.0397357	0.0405995
slr2136	gcpE	GcpE protein homolog	Terpenoid/isoprene biosynthesis*	Other anabolic reactions/ auxiliary metabolism	0.0552681	0.0373978	1.47784	96	0.142723	0.142723
sll1525	prk	phosphoribulokinase	CO2 fixation	Photosynthesis & carbon fixation	0.0629315	0.0413279	1.52274	96	0.131112	0.132522
sll1057	trxM2	thioredoxin M	SS-bond reduction	Other anabolic reactions/ auxiliary metabolism	0.163578	0.0582735	2.80707	60	0.00673351	0.0071118
slr0348	IspH, lytB	hypothetical protein	Terpenoid/isoprene biosynthesis*	Other anabolic reactions/ auxiliary metabolism	0.167829	0.0471951	3.55608	60	0.000741877	0.000792459
ssl2982	ycf61	probable DNA-directed RNA polymerase omega subunit	RNA synthesis, modification, and DNA transcription	Other anabolic reactions/ auxiliary metabolism	0.23751	0.0208773	11.3765	276	0	0
slr2082	ctaDII	cytochrome c oxidase subunit I	Respiratory terminal oxidases (RTO)*	Photosynthesis & carbon fixation	0.244828	0.0539447	4.53851	96	1.64159e-05	1.85915e-05
slr2094	fbpI	fructose-1,6-/sedoheptulose-1,7-bisphosphatase	CO2 fixation	Photosynthesis & carbon fixation	0.256042	0.0193398	13.2391	96	0	0
sll0813	ctaC	cytochrome c oxidase subunit II	Respiratory terminal oxidases (RTO)	Photosynthesis & carbon fixation	0.275606	0.0417957	6.59413	60	1.22647e-08	1.4411e-08
slr1239	pntA	pyridine nucleotide transhydrogenase alpha subunit	NAD(P)-metabolism	Other anabolic reactions/ auxiliary metabolism	0.329863	0.0250187	13.1846	276	0	0
slr0963	sir	ferredoxin-sulfite reductase	Serine family / Sulfur assimilation*	Other anabolic reactions/ auxiliary metabolism	0.366519	0.0326223	11.2352	96	0	0
sll0698	dspA, dfr, hik33, nblS	drug sensory protein A, low temperature sensor, two-component sensor histidine kinase	Drug and analog sensitivity	Other anabolic reactions/ auxiliary metabolism	0.375286	0.0584797	6.41738	60	2.44295e-08	2.83503e-08
sll0728	accA	acetyl-CoA carboxylase alpha subunit	FA-biosynthesis	Other anabolic reactions/ auxiliary metabolism	0.413232	0.03948	10.4669	96	0	0
sll1031	ccmM	carbon dioxide concentrating mechanism protein CcmM, putative carboxysome structural protein	CO2 fixation	Photosynthesis & carbon fixation	0.448631	0.0249753	17.963	96	0	0
slr1379	cydA	quinol oxidase subunit I	Respiratory terminal oxidases (RTO)	Photosynthesis & carbon fixation	0.449084	0.0461971	9.72105	60	6.17284e-14	8.17249e-14
slr1139	trxA	thioredoxin	SS-bond reduction	Other anabolic reactions/ auxiliary metabolism	0.462626	0.0350235	13.209	96	0	0
sll1626	lexA	LexA repressor	Regulatory functions	Other anabolic reactions/ auxiliary metabolism	0.463732	0.0207333	22.3665	60	0	0
slr2033	rubA	membrane-associated rubredoxin, essential for photosystem I assembly	PSI-biogenesis*	Photosynthesis & carbon fixation	0.466594	0.0542247	8.60484	96	1.46994e-13	1.91908e-13
sll1423	ntcA, ycf28	global nitrogen regulator	Regulatory functions	Other anabolic reactions/ auxiliary metabolism	0.481659	0.0254387	18.9341	96	0	0
sll0169	zipN, ftn2	cell division protein Ftn2 homolog	Cell division	Other anabolic reactions/ auxiliary metabolism	0.509336	0.134641	3.78293	60	0.000359852	0.000393326
sll1196	pfkA, pfkB1	phosphofructokinase	Glycolysis	Catabolism/ amphibolic pathways	0.536472	0.0681583	7.87098	60	8.13616e-11	1.03351e-10
slr1511	fabH	3-oxoacyl-[acyl-carrier-protein] synthase III	FA-biosynthesis	Other anabolic reactions/ auxiliary metabolism	0.540216	0.0468251	11.5369	96	0	0
slr0623	trxA	thioredoxin	SS-bond reduction	Other anabolic reactions/ auxiliary metabolism	0.566425	0.0406643	13.9293	60	0	0
sll1356	glgP, glgY	glycogen phosphorylase	Carbohydrate metabolism*	Other anabolic reactions/ auxiliary metabolism	0.636535	0.0236797	26.881	96	0	0
slr1289	icd	isocitrate dehydrogenase (NADP+)	TCA cycle	Catabolism/ amphibolic pathways	0.659864	0.0358592	18.4015	60	0	0
slr0075	ycf16, sufC	ABC transporter ATP-binding protein	Iron-sulphur cluster biosynthesis	Other anabolic reactions/ auxiliary metabolism	0.69266	0.0212266	32.6317	96	0	0
sll0209	aar	Acyl-ACP reductase	Hydrocarbon biosynthesis	Other anabolic reactions/ auxiliary metabolism	0.79722	0.0212694	37.482	96	0	0
sll1621	type II prx, aphC, PrxII	AhpC/TSA family protein	SS-bond reduction	Other anabolic reactions/ auxiliary metabolism	0.801877	0.0242699	33.04	96	0	0
slr0074	ycf24, sufB	ABC transporter subunit	Iron-sulphur cluster biosynthesis	Other anabolic reactions/ auxiliary metabolism	0.833562	0.0820826	10.1552	96	0	0
slr0417	gyrA	DNA gyrase subunit A	DNA unwinding	Other anabolic reactions/ auxiliary metabolism	0.899371	0.0366246	24.5565	96	0	0
slr0077	sufS, nifS	cysteine desulfurase	Iron-sulphur cluster biosynthesis	Other anabolic reactions/ auxiliary metabolism	0.91364	0.043493	21.0066	60	0	0
slr0076	sufD, sufB	hypothetical protein	Iron-sulphur cluster biosynthesis	Other anabolic reactions/ auxiliary metabolism	0.92462	0.0995078	9.29194	96	4.88498e-15	6.6549e-15
sll1734	cupA	protein involved in low CO2-inducible, high affinity CO2 uptake	CO2 fixation	Photosynthesis & carbon fixation	0.925032	0.0390326	23.699	96	0	0
sll0920	ppc	phosphoenolpyruvate carboxylase	Pyruvate and acetyl-CoA metabolism	Catabolism/ amphibolic pathways	0.946652	0.0271826	34.8257	96	0	0
slr1562	grxC, grx, grxB	glutaredoxin	SS-bond reduction	Other anabolic reactions/ auxiliary metabolism	0.985972	0.0648191	15.2111	96	0	0
slr2143	cefD	L-cysteine/cystine lyase	Iron-sulphur cluster biosynthesis	Other anabolic reactions/ auxiliary metabolism	1.00104	0.0465432	21.5078	96	0	0
slr0600	NTR, trxR	NADP-thioredoxin reductase	SS-bond reduction	Other anabolic reactions/ auxiliary metabolism	1.00549	0.0286625	35.0804	96	0	0
sll0158	glgB	1,4-alpha-glucan branching enzyme	Carbohydrate metabolism	Other anabolic reactions/ auxiliary metabolism	1.07183	0.0189998	56.4124	96	0	0
slr1894	mrgA	probable DNA-binding stress protein	Nucleoproteins*	Other anabolic reactions/ auxiliary metabolism	1.1008	0.0311217	35.3707	96	0	0
sll0184	sigC	group2 RNA polymerase sigma factor SigC	RNA synthesis, modification, and DNA transcription	Other anabolic reactions/ auxiliary metabolism	1.1211	0.0271924	41.2284	96	0	0
slr1843	zwf	glucose 6-phosphate dehydrogenase	Pentose phosphate pathway	Catabolism/ amphibolic pathways	1.15401	0.0159447	72.3761	96	0	0
slr0009	rbcL	ribulose bisphosphate carboxylase large subunit	CO2 fixation	Photosynthesis & carbon fixation	1.16108	0.0255641	45.4185	96	0	0
slr0387	nifS	cysteine desulfurase NifS	Iron-sulphur cluster biosynthesis	Other anabolic reactions/ auxiliary metabolism	1.29892	0.0678981	19.1305	60	0	0
sll0306	sigB	RNA polymerase group 2 sigma factor	RNA synthesis, modification, and DNA transcription	Other anabolic reactions/ auxiliary metabolism	1.62088	0.160159	10.1204	60	1.35447e-14	1.81886e-14
slr1963	ocp	water-soluble carotenoid protein	Photosystem II	Photosynthesis & carbon fixation	2.00486	0.0171274	117.056	96	0	0
slr0327	futB, hitB	iron(III) ABC transporter, permease protein	Fe-transport and binding	Other anabolic reactions/ auxiliary metabolism	2.45011	0.106091	23.0943	60	0	0
sll1878	futC	iron(III)-transport ATP-binding protein	Fe-transport and binding	Other anabolic reactions/ auxiliary metabolism	4.08929	0.038818	105.345	60	0	0
slr0513	futA2, idiA, futA	iron transport system substrate-binding protein, periplasmic protein	Fe-transport and binding*	Other anabolic reactions/ auxiliary metabolism	4.71607	0.0170434	276.709	60	0	0
slr1295	futA1	iron transport system substrate-binding protein	Fe-transport and binding*	Other anabolic reactions/ auxiliary metabolism	4.82744	0.0323445	149.251	96	0	0
slr1392	feoB	ferrous iron transport protein B	Fe-transport and binding*	Other anabolic reactions/ auxiliary metabolism	5.86651	0.160258	36.6066	60	0	0
sll1406	fhuA	ferrichrome-iron receptor	Fe-transport and binding*	Other anabolic reactions/ auxiliary metabolism	9.62183	0.22597	42.5802	93	0	0
sll0248	isiB	flavodoxin	Soluble electron carriers	Photosynthesis & carbon fixation	10.5498	0.214455	49.1936	96	0	0
sll0247	isiA	iron-stress chlorophyll-binding protein, homologous to psbC (CP43)	Photosystem I	Photosynthesis & carbon fixation	11.089	0.169967	65.2421	60	0	0
Note: The WT data used in the comparison has been obtained from Vuorijoki et al. 2016 [5].

## Sheet: Stat_noFe_WT vs WT std
Statistics of the comparison of long term iron deprived (-Fe 12 d) WT strain to WT strain grown under iron sufficient conditions (+Fe)
Protein	Gene symbol	Protein name	Metabolic context / function	Functional category	log2FC	SE	Tvalue	DF	pvalue	adj.pvalue
slr0737	psaD	photosystem I subunit II	Photosystem I	Photosynthesis & carbon fixation	-3.67077	0.0260516	-140.904	60	0	0
slr1835	psaB	P700 apoprotein subunit Ib	Photosystem I*	Photosynthesis & carbon fixation	-3.54774	0.0300985	-117.871	96	0	0
ssl0563	psaC	photosystem I subunit VII	Photosystem I*	Photosynthesis & carbon fixation	-3.29844	0.098759	-33.3989	96	0	0
sll0741	nifJ, Pfo	pyruvate flavodoxin oxidoreductase	Soluble electron carriers*	Photosynthesis & carbon fixation	-2.83235	0.28679	-9.87604	60	3.41949e-14	4.22937e-14
sll1382	petF, fdx	ferredoxin, petF-like protein	Soluble electron carriers*	Photosynthesis & carbon fixation	-2.71291	0.120489	-22.5158	60	0	0
sll1221	hoxF	diaphorase subunit of the bidirectional hydrogenase	Hydrogenase*	Other anabolic reactions/ auxiliary metabolism	-2.60921	0.0524041	-49.7901	96	0	0
sll0849	psbD	photosystem II reaction center D2 protein	Photosystem II*	Photosynthesis & carbon fixation	-2.07572	0.0581291	-35.7088	96	0	0
sll1223	hoxU	diaphorase subunit of the bidirectional hydrogenase	Hydrogenase*	Other anabolic reactions/ auxiliary metabolism	-1.97061	0.140233	-14.0524	60	0	0
slr0150	petF, fdx	ferredoxin, petF-like protein	Soluble electron carriers*	Photosynthesis & carbon fixation	-1.95771	0.105414	-18.5717	60	0	0
ssr3451	psbE	cytochrome b559 alpha subunit	Photosystem II*	Photosynthesis & carbon fixation	-1.87219	0.0478187	-39.1519	60	0	0
slr1311	psbA2	photosystem II D1 protein	Photosystem II*	Photosynthesis & carbon fixation	-1.71078	0.0229587	-74.5155	60	0	0
sll0520	ndhI	NADH dehydrogenase subunit NdhI	NADH dehydrogenase*	Photosynthesis & carbon fixation	-1.6572	0.0632934	-26.1828	96	0	0
sll0823	sdhB	probable succinate dehydrogenase iron-sulfur protein	TCA cycle*	Catabolism/ amphibolic pathways	-1.63901	0.170454	-9.61556	60	9.23706e-14	1.12764e-13
sll0662	fed7	4Fe-4S type iron-sulfur protein	Soluble electron carriers*	Other anabolic reactions/ auxiliary metabolism	-1.62273	0.27343	-5.93472	60	1.57892e-07	1.7461e-07
slr0342	petB	cytochrome b6	Cytochrome b6/f complex*	Photosynthesis & carbon fixation	-1.56995	0.0198617	-79.0444	96	0	0
sll0427	psbO	photosystem II manganese-stabilizing polypeptide	Photosystem II	Photosynthesis & carbon fixation	-1.50586	0.0154865	-97.2366	96	0	0
sll1454	narB	ferredoxin-nitrate reductase	Glutamate family / Nitrogen assimilation*	Other anabolic reactions/ auxiliary metabolism	-1.45513	0.0691577	-21.0408	60	0	0
sll1578	cpcA	phycocyanin alpha subunit	Phycobilisome (PBS)	Photosynthesis & carbon fixation	-1.39144	0.0793866	-17.5274	96	0	0
sll0567	fur	ferric uptake regulation protein	Regulatory functions*	Other anabolic reactions/ auxiliary metabolism	-1.27132	0.071682	-17.7355	60	0	0
sll1316	petC1	cytochrome b6-f complex iron-sulfur subunit (Rieske iron sulfur protein)	Cytochrome b6/f complex*	Photosynthesis & carbon fixation	-1.26489	0.0366684	-34.4954	96	0	0
sll1831	glcF	glycolate oxidase subunit, (Fe-S)protein	Glycolate pathway*	Catabolism/ amphibolic pathways	-1.15298	0.135942	-8.48141	60	7.42872e-12	8.83924e-12
slr0148	fdx	hypothetical protein	Soluble electron carriers*	Other anabolic reactions/ auxiliary metabolism	-0.940108	0.0285595	-32.9175	96	0	0
slr2067	apcA	allophycocyanin alpha subunit	Phycobilisome (PBS)	Photosynthesis & carbon fixation	-0.938763	0.0104382	-89.9352	96	0	0
sll0223	ndhB	NADH dehydrogenase subunit 2	NADH dehydrogenase	Photosynthesis & carbon fixation	-0.823037	0.0877415	-9.38025	96	3.10862e-15	4.05848e-15
slr0653	sigA,rpoDI	principal RNA polymerase sigma factor SigA	RNA synthesis, modification, and DNA transcription	Other anabolic reactions/ auxiliary metabolism	-0.759113	0.0399621	-18.9958	96	0	0
slr0335	apcE	phycobilisome core-membrane linker polypeptide	Phycobilisome (PBS)	Photosynthesis & carbon fixation	-0.724172	0.0123155	-58.8017	96	0	0
sll1226	hoxH	hydrogenase subunit of the bidirectional hydrogenase	Hydrogenase*	Other anabolic reactions/ auxiliary metabolism	-0.610268	0.0355905	-17.1469	60	0	0
sll1625	sdhB	succinate dehydrogenase iron- sulphur protein subunit	TCA cycle*	Catabolism/ amphibolic pathways	-0.538134	0.0412797	-13.0363	96	0	0
slr0665	acnB	aconitate hydratase	TCA cycle*	Catabolism/ amphibolic pathways	-0.531988	0.0301965	-17.6175	60	0	0
sll1398	psb28, psbW, psb13	photosystem II reaction center 13 kDa protein	Photosystem II	Photosynthesis & carbon fixation	-0.272119	0.0461527	-5.89606	60	1.83126e-07	2.0016e-07
sll0208	ado	aldehyde deformylating oxygenase	Hydrocarbon biosynthesis*	Other anabolic reactions/ auxiliary metabolism	-0.157628	0.045803	-3.44144	96	0.000858402	0.000916929
ssl2982	ycf61	probable DNA-directed RNA polymerase omega subunit	RNA synthesis, modification, and DNA transcription	Other anabolic reactions/ auxiliary metabolism	0.0179419	0.0208773	0.859397	276	0.390867	0.39507
slr1643	petH	ferredoxin-NADP oxidoreductase	Soluble electron carriers*	Photosynthesis & carbon fixation	0.034876	0.0273046	1.27729	96	0.204579	0.209027
sll1057	trxM2	thioredoxin M	SS-bond reduction	Other anabolic reactions/ auxiliary metabolism	0.0413238	0.0582735	0.709136	60	0.480987	0.480987
slr2136	gcpE	GcpE protein homolog	Terpenoid/isoprene biosynthesis*	Other anabolic reactions/ auxiliary metabolism	0.0529165	0.0373978	1.41496	96	0.160315	0.1656
slr1302	cupB	protein involved in constitutive low affinity CO2 uptake	Other	Photosynthesis & carbon fixation	0.117116	0.037667	3.10924	96	0.00246882	0.00260752
sll0728	accA	acetyl-CoA carboxylase alpha subunit	FA-biosynthesis	Other anabolic reactions/ auxiliary metabolism	0.146122	0.03948	3.70117	96	0.000358002	0.000386806
slr1890	bfrB	bacterioferritin	Fe-transport and binding*	Other anabolic reactions/ auxiliary metabolism	0.194402	0.0734474	2.64681	96	0.00949711	0.0099192
slr1417	ycf57, iscA, sufA	hypothetical protein YCF57	Iron-sulphur cluster biosynthesis*	Other anabolic reactions/ auxiliary metabolism	0.251558	0.0326142	7.71312	60	1.51367e-10	1.7566e-10
sll0542	acs	acetyl-coenzyme A synthetase	Pyruvate and acetyl-CoA metabolism	Catabolism/ amphibolic pathways	0.257722	0.0286661	8.99047	96	2.19824e-14	2.79236e-14
slr1329	atpB	ATP synthase beta subunit	ATP synthase	Photosynthesis & carbon fixation	0.309929	0.0259006	11.9661	96	0	0
slr1511	fabH	3-oxoacyl-[acyl-carrier-protein] synthase III	FA-biosynthesis	Other anabolic reactions/ auxiliary metabolism	0.338584	0.0468251	7.23082	96	1.16045e-10	1.36353e-10
sll0698	dspA, dfr, hik33	drug sensory protein A, low temperature sensor, two-component sensor histidine kinase	Drug and analog sensitivity	Other anabolic reactions/ auxiliary metabolism	0.370346	0.0584797	6.3329	60	3.39259e-08	3.79647e-08
sll1031	ccmM	carbon dioxide concentrating mechanism protein CcmM, putative carboxysome structural protein	CO2 fixation	Photosynthesis & carbon fixation	0.374701	0.0249753	15.0029	96	0	0
slr0963	sir	ferredoxin-sulfite reductase	Serine family / Sulfur assimilation*	Other anabolic reactions/ auxiliary metabolism	0.383848	0.0326223	11.7664	96	0	0
ssl3044	-	probable ferredoxin, hydrogenase subunit	Soluble electron carriers*	Photosynthesis & carbon fixation	0.423274	0.0296861	14.2583	60	0	0
sll1734	cupA	protein involved in low CO2-inducible, high affinity CO2 uptake	CO2 fixation	Photosynthesis & carbon fixation	0.427382	0.0390326	10.9494	96	0	0
sll0550	flv3	flavoprotein	Detoxification*	Photosynthesis & carbon fixation	0.485992	0.0217061	22.3896	96	0	0
sll1525	prk	phosphoribulokinase	CO2 fixation	Photosynthesis & carbon fixation	0.519214	0.0413279	12.5633	96	0	0
slr0075	ycf16, sufC	ABC transporter ATP-binding protein	Iron-sulphur cluster biosynthesis	Other anabolic reactions/ auxiliary metabolism	0.528483	0.0212266	24.8972	96	0	0
slr0074	ycf24, sufB	ABC transporter subunit	Iron-sulphur cluster biosynthesis	Other anabolic reactions/ auxiliary metabolism	0.573815	0.0820826	6.9907	96	3.62582e-10	4.15642e-10
slr1239	pntA	pyridine nucleotide transhydrogenase alpha subunit	NAD(P)-metabolism	Other anabolic reactions/ auxiliary metabolism	0.579536	0.0250187	23.1641	276	0	0
sll1196	pfkA, pfkB1	phosphofructokinase	Glycolysis	Catabolism/ amphibolic pathways	0.593902	0.0681583	8.71357	60	3.00293e-12	3.61892e-12
slr0076	sufD, sufB	hypothetical protein	Iron-sulphur cluster biosynthesis	Other anabolic reactions/ auxiliary metabolism	0.629105	0.0995078	6.32217	96	8.11385e-09	9.18918e-09
slr2082	ctaDII	cytochrome c oxidase subunit I	Respiratory terminal oxidases (RTO)*	Photosynthesis & carbon fixation	0.663717	0.0539447	12.3037	96	0	0
slr0077	sufS, nifS	cysteine desulfurase	Iron-sulphur cluster biosynthesis	Other anabolic reactions/ auxiliary metabolism	0.664451	0.043493	15.2772	60	0	0
slr2094	fbpI	fructose-1,6-/sedoheptulose-1,7-bisphosphatase	CO2 fixation	Photosynthesis & carbon fixation	0.696867	0.0193398	36.0328	96	0	0
sll1341	bfrA	bacterioferritin	Fe-transport and binding*	Other anabolic reactions/ auxiliary metabolism	0.720454	0.0562383	12.8107	96	0	0
slr2033	rubA	membrane-associated rubredoxin, essential for photosystem I assembly	PSI-biogenesis*	Photosynthesis & carbon fixation	0.741815	0.0542247	13.6804	96	0	0
sll0209	aar	Acyl-ACP reductase	Hydrocarbon biosynthesis	Other anabolic reactions/ auxiliary metabolism	0.879257	0.0212694	41.3391	96	0	0
sll0813	ctaC	cytochrome c oxidase subunit II	Respiratory terminal oxidases (RTO)	Photosynthesis & carbon fixation	0.898917	0.0417957	21.5074	60	0	0
sll1621	type II prx, aphC, PrxII	AhpC/TSA family protein	SS-bond reduction	Other anabolic reactions/ auxiliary metabolism	0.911329	0.0242699	37.5498	96	0	0
slr0348	IspH, lytB	hypothetical protein	Terpenoid/isoprene biosynthesis*	Other anabolic reactions/ auxiliary metabolism	0.937364	0.0471951	19.8615	60	0	0
sll1626	lexA	LexA repressor	Regulatory functions	Other anabolic reactions/ auxiliary metabolism	0.981746	0.0207333	47.3511	60	0	0
slr0417	gyrA	DNA gyrase subunit A	DNA unwinding	Other anabolic reactions/ auxiliary metabolism	1.02018	0.0366246	27.855	96	0	0
slr0623	trxA	thioredoxin	SS-bond reduction	Other anabolic reactions/ auxiliary metabolism	1.12915	0.0406643	27.7676	60	0	0
slr1139	trxA	thioredoxin	SS-bond reduction	Other anabolic reactions/ auxiliary metabolism	1.18972	0.0350235	33.9691	96	0	0
sll1521	flv1	flavoprotein	Detoxification*	Photosynthesis & carbon fixation	1.1972	0.0295512	40.5128	96	0	0
sll0169	zipN, ftn2	cell division protein Ftn2 homolog	Cell division	Other anabolic reactions/ auxiliary metabolism	1.34469	0.134641	9.98726	60	2.24265e-14	2.81079e-14
slr1562	grxC, grx, grxB, grx1	glutaredoxin	SS-bond reduction	Other anabolic reactions/ auxiliary metabolism	1.37581	0.0648191	21.2253	96	0	0
slr1379	cydA	quinol oxidase subunit I	Respiratory terminal oxidases (RTO)	Photosynthesis & carbon fixation	1.42069	0.0461971	30.7528	60	0	0
slr0009	rbcL	ribulose bisphosphate carboxylase large subunit	CO2 fixation	Photosynthesis & carbon fixation	1.4503	0.0255641	56.7318	96	0	0
sll0158	glgB	1,4-alpha-glucan branching enzyme	Carbohydrate metabolism	Other anabolic reactions/ auxiliary metabolism	1.45974	0.0189998	76.8289	96	0	0
sll1423	ntcA, ycf28	global nitrogen regulator	Regulatory functions	Other anabolic reactions/ auxiliary metabolism	1.49372	0.0254387	58.7185	96	0	0
sll1356	glgP, glgY	glycogen phosphorylase	Carbohydrate metabolism*	Other anabolic reactions/ auxiliary metabolism	1.49389	0.0236797	63.0873	96	0	0
slr1289	icd	isocitrate dehydrogenase (NADP+)	TCA cycle	Catabolism/ amphibolic pathways	1.53062	0.0358592	42.6841	60	0	0
sll0184	sigC	group2 RNA polymerase sigma factor SigC	RNA synthesis, modification, and DNA transcription	Other anabolic reactions/ auxiliary metabolism	1.53826	0.0271924	56.5692	96	0	0
slr0600	NTR, trxR	NADP-thioredoxin reductase	SS-bond reduction	Other anabolic reactions/ auxiliary metabolism	1.60231	0.0286625	55.9028	96	0	0
sll0306	sigB	RNA polymerase group 2 sigma factor	RNA synthesis, modification, and DNA transcription	Other anabolic reactions/ auxiliary metabolism	1.67131	0.160159	10.4353	60	3.9968e-15	5.14657e-15
slr2143	cefD	L-cysteine/cystine lyase	Iron-sulphur cluster biosynthesis	Other anabolic reactions/ auxiliary metabolism	1.75753	0.0465432	37.7611	96	0	0
slr1843	zwf	glucose 6-phosphate dehydrogenase	Pentose phosphate pathway	Catabolism/ amphibolic pathways	1.86154	0.0159447	116.75	96	0	0
sll0920	ppc	phosphoenolpyruvate carboxylase	Pyruvate and acetyl-CoA metabolism	Catabolism/ amphibolic pathways	1.94902	0.0271826	71.7009	96	0	0
slr1894	mrgA	probable DNA-binding stress protein	Nucleoproteins*	Other anabolic reactions/ auxiliary metabolism	2.15111	0.0311217	69.1192	96	0	0
slr0387	nifS	cysteine desulfurase NifS	Iron-sulphur cluster biosynthesis	Other anabolic reactions/ auxiliary metabolism	2.26429	0.0678981	33.3484	60	0	0
sll0088	sufR	hypothetical protein	Iron-sulphur cluster biosynthesis*	Other anabolic reactions/ auxiliary metabolism	2.46536	0.183183	13.4584	60	0	0
slr0327	futB, hitB	iron(III) ABC transporter, permease protein	Fe-transport and binding	Other anabolic reactions/ auxiliary metabolism	2.64031	0.106091	24.8871	60	0	0
slr1963	ocp	water-soluble carotenoid protein	Photosystem II	Photosynthesis & carbon fixation	2.82664	0.0171274	165.036	96	0	0
sll1878	futC	iron(III)-transport ATP-binding protein	Fe-transport and binding	Other anabolic reactions/ auxiliary metabolism	4.03288	0.038818	103.892	60	0	0
slr1295	futA1	iron transport system substrate-binding protein	Fe-transport and binding*	Other anabolic reactions/ auxiliary metabolism	4.98851	0.0323445	154.23	96	0	0
slr0513	futA2, idiA, futA	iron transport system substrate-binding protein, periplasmic protein	Fe-transport and binding*	Other anabolic reactions/ auxiliary metabolism	5.10737	0.0170434	299.668	60	0	0
slr1392	feoB	ferrous iron transport protein B	Fe-transport and binding*	Other anabolic reactions/ auxiliary metabolism	5.36383	0.160258	33.47	60	0	0
sll1406	fhuA	ferrichrome-iron receptor	Fe-transport and binding*	Other anabolic reactions/ auxiliary metabolism	9.43058	0.22597	41.7338	93	0	0
sll0248	isiB	flavodoxin	Soluble electron carriers	Photosynthesis & carbon fixation	9.89882	0.214455	46.158	96	0	0
sll0247	isiA	iron-stress chlorophyll-binding protein, homologous to psbC (CP43)	Photosystem I	Photosynthesis & carbon fixation	11.8355	0.169967	69.6343	60	0	0
Note: The WT data used in the comparison has been obtained from Vuorijoki et al. 2016 [5].

## Sheet: Stat_noFe_dSufR vs. WT std
Statistics of the comparison of long term iron deprived (-Fe 12 d) sufR deletion mutant to WT strain grown under iron sufficient conditions (+Fe)
Protein	Gene symbol	Protein name	Metabolic context / function	Functional category	log2FC	SE	Tvalue	DF	pvalue	adj.pvalue
slr0737	psaD	photosystem I subunit II	Photosystem I	Photosynthesis & carbon fixation	-3.50853	0.0260516	-134.676	60	0	0
slr1835	psaB	P700 apoprotein subunit Ib	Photosystem I*	Photosynthesis & carbon fixation	-3.28459	0.0300985	-109.128	96	0	0
sll1382	petF, fdx	ferredoxin, petF-like protein	Soluble electron carriers*	Photosynthesis & carbon fixation	-3.21606	0.120489	-26.6918	60	0	0
ssl0563	psaC	photosystem I subunit VII	Photosystem I*	Photosynthesis & carbon fixation	-2.97039	0.098759	-30.0771	96	0	0
sll0849	psbD	photosystem II reaction center D2 protein	Photosystem II*	Photosynthesis & carbon fixation	-2.78951	0.0581291	-47.9882	96	0	0
sll0741	nifJ, Pfo	pyruvate flavodoxin oxidoreductase	Soluble electron carriers*	Photosynthesis & carbon fixation	-2.68774	0.28679	-9.37178	60	2.34923e-13	3.11025e-13
ssr3451	psbE	cytochrome b559 alpha subunit	Photosystem II*	Photosynthesis & carbon fixation	-2.65988	0.0478187	-55.6242	60	0	0
slr1311	psbA2	photosystem II D1 protein	Photosystem II*	Photosynthesis & carbon fixation	-2.35815	0.0229587	-102.713	60	0	0
sll0662	fed7	4Fe-4S type iron-sulfur protein	Soluble electron carriers*	Other anabolic reactions/ auxiliary metabolism	-2.30463	0.27343	-8.42859	60	9.13225e-12	1.14458e-11
sll1578	cpcA	phycocyanin alpha subunit	Phycobilisome (PBS)	Photosynthesis & carbon fixation	-2.27403	0.0793866	-28.645	96	0	0
sll0427	psbO	photosystem II manganese-stabilizing polypeptide	Photosystem II	Photosynthesis & carbon fixation	-2.25122	0.0154865	-145.366	96	0	0
slr0342	petB	cytochrome b6	Cytochrome b6/f complex*	Photosynthesis & carbon fixation	-2.04206	0.0198617	-102.814	96	0	0
sll1316	petC1	cytochrome b6-f complex iron-sulfur subunit (Rieske iron sulfur protein)	Cytochrome b6/f complex*	Photosynthesis & carbon fixation	-1.70359	0.0366684	-46.4593	96	0	0
sll1221	hoxF	diaphorase subunit of the bidirectional hydrogenase	Hydrogenase*	Other anabolic reactions/ auxiliary metabolism	-1.68179	0.0524041	-32.0926	96	0	0
sll0823	sdhB	probable succinate dehydrogenase iron-sulfur protein	TCA cycle*	Catabolism/ amphibolic pathways	-1.6757	0.170454	-9.83079	60	4.06342e-14	5.53567e-14
slr0150	petF, fdx	ferredoxin, petF-like protein	Soluble electron carriers*	Photosynthesis & carbon fixation	-1.66987	0.105414	-15.8411	60	0	0
sll1223	hoxU	diaphorase subunit of the bidirectional hydrogenase	Hydrogenase*	Other anabolic reactions/ auxiliary metabolism	-1.47999	0.140233	-10.5538	60	2.66454e-15	3.79494e-15
slr2067	apcA	allophycocyanin alpha subunit	Phycobilisome (PBS)	Photosynthesis & carbon fixation	-1.36091	0.0104382	-130.377	96	0	0
slr0335	apcE	phycobilisome core-membrane linker polypeptide	Phycobilisome (PBS)	Photosynthesis & carbon fixation	-1.1528	0.0123155	-93.6057	96	0	0
sll1454	narB	ferredoxin-nitrate reductase	Glutamate family / Nitrogen assimilation*	Other anabolic reactions/ auxiliary metabolism	-1.13995	0.0691577	-16.4833	60	0	0
slr0653	sigA,rpoDI	principal RNA polymerase sigma factor SigA	RNA synthesis, modification, and DNA transcription	Other anabolic reactions/ auxiliary metabolism	-1.13311	0.0399621	-28.3547	96	0	0
sll0567	fur	ferric uptake regulation protein	Regulatory functions*	Other anabolic reactions/ auxiliary metabolism	-1.07625	0.071682	-15.0142	60	0	0
sll0520	ndhI	NADH dehydrogenase subunit NdhI	NADH dehydrogenase*	Photosynthesis & carbon fixation	-1.06695	0.0632934	-16.8572	96	0	0
sll0223	ndhB	NADH dehydrogenase subunit 2	NADH dehydrogenase	Photosynthesis & carbon fixation	-1.02282	0.0877415	-11.6572	96	0	0
sll0088	sufR	hypothetical protein	Iron-sulphur cluster biosynthesis*	Other anabolic reactions/ auxiliary metabolism	-0.982296	0.183183	-5.36237	60	1.38346e-06	1.58592e-06
slr0665	acnB	aconitate hydratase	TCA cycle*	Catabolism/ amphibolic pathways	-0.679149	0.0301965	-22.491	60	0	0
slr0148	fdx	hypothetical protein	Soluble electron carriers*	Other anabolic reactions/ auxiliary metabolism	-0.641289	0.0285595	-22.4545	96	0	0
sll1398	psb28, psbW, psb13	photosystem II reaction center 13 kDa protein	Photosystem II	Photosynthesis & carbon fixation	-0.562582	0.0461527	-12.1896	60	0	0
sll1831	glcF	glycolate oxidase subunit, (Fe-S)protein	Glycolate pathway*	Catabolism/ amphibolic pathways	-0.551607	0.135942	-4.05767	60	0.000145405	0.0001608
slr1890	bfrB	bacterioferritin	Fe-transport and binding*	Other anabolic reactions/ auxiliary metabolism	-0.429423	0.0734474	-5.84667	96	6.89752e-08	8.10458e-08
sll1625	sdhB	succinate dehydrogenase iron- sulphur protein subunit	TCA cycle*	Catabolism/ amphibolic pathways	-0.38233	0.0412797	-9.26194	96	5.77316e-15	7.98054e-15
sll1226	hoxH	hydrogenase subunit of the bidirectional hydrogenase	Hydrogenase*	Other anabolic reactions/ auxiliary metabolism	-0.373671	0.0355905	-10.4992	60	3.10862e-15	4.36135e-15
sll0208	ado	aldehyde deformylating oxygenase	Hydrocarbon biosynthesis*	Other anabolic reactions/ auxiliary metabolism	-0.356501	0.045803	-7.78336	96	8.14149e-12	1.03419e-11
sll0728	accA	acetyl-CoA carboxylase alpha subunit	FA-biosynthesis	Other anabolic reactions/ auxiliary metabolism	-0.17986	0.03948	-4.55573	96	1.53484e-05	1.71756e-05
sll1057	trxM2	thioredoxin M	SS-bond reduction	Other anabolic reactions/ auxiliary metabolism	-0.135741	0.0582735	-2.32939	60	0.0232228	0.0250913
slr1643	petH	ferredoxin-NADP oxidoreductase	Soluble electron carriers*	Photosynthesis & carbon fixation	-0.0531465	0.0273046	-1.94643	96	0.0545271	0.0582449
slr1302	cupB	protein involved in constitutive low affinity CO2 uptake	Other	Photosynthesis & carbon fixation	-0.0370864	0.037667	-0.984586	96	0.327302	0.341849
slr1329	atpB	ATP synthase beta subunit	ATP synthase	Photosynthesis & carbon fixation	-0.0179166	0.0259006	-0.691742	96	0.490769	0.501438
sll0542	acs	acetyl-coenzyme A synthetase	Pyruvate and acetyl-CoA metabolism	Catabolism/ amphibolic pathways	0.00872695	0.0286661	0.304434	96	0.761456	0.761456
slr1511	fabH	3-oxoacyl-[acyl-carrier-protein] synthase III	FA-biosynthesis	Other anabolic reactions/ auxiliary metabolism	0.0264124	0.0468251	0.564065	96	0.574025	0.580197
slr2136	gcpE	GcpE protein homolog	Terpenoid/isoprene biosynthesis*	Other anabolic reactions/ auxiliary metabolism	0.0353029	0.0373978	0.943983	96	0.347548	0.359006
ssl2982	ycf61	probable DNA-directed RNA polymerase omega subunit	RNA synthesis, modification, and DNA transcription	Other anabolic reactions/ auxiliary metabolism	0.0373071	0.0208773	1.78697	276	0.0750394	0.079255
sll1525	prk	phosphoribulokinase	CO2 fixation	Photosynthesis & carbon fixation	0.0995668	0.0413279	2.40919	96	0.0178953	0.0195599
slr1417	ycf57, iscA, sufA	hypothetical protein YCF57	Iron-sulphur cluster biosynthesis*	Other anabolic reactions/ auxiliary metabolism	0.214735	0.0326142	6.58408	60	1.27555e-08	1.51775e-08
sll0698	dspA, dfr, hik33	drug sensory protein A, low temperature sensor, two-component sensor histidine kinase	Drug and analog sensitivity	Other anabolic reactions/ auxiliary metabolism	0.318632	0.0584797	5.44859	60	1.00135e-06	1.16206e-06
slr0963	sir	ferredoxin-sulfite reductase	Serine family / Sulfur assimilation*	Other anabolic reactions/ auxiliary metabolism	0.350093	0.0326223	10.7317	96	0	0
sll1341	bfrA	bacterioferritin	Fe-transport and binding*	Other anabolic reactions/ auxiliary metabolism	0.360436	0.0562383	6.40907	96	5.44987e-09	6.5678e-09
slr0074	ycf24, sufB	ABC transporter subunit	Iron-sulphur cluster biosynthesis	Other anabolic reactions/ auxiliary metabolism	0.410577	0.0820826	5.002	96	2.55988e-06	2.89915e-06
slr2082	ctaDII	cytochrome c oxidase subunit I	Respiratory terminal oxidases (RTO)*	Photosynthesis & carbon fixation	0.43053	0.0539447	7.98095	96	3.11728e-12	4.01404e-12
slr2033	rubA	membrane-associated rubredoxin, essential for photosystem I assembly	PSI-biogenesis*	Photosynthesis & carbon fixation	0.446265	0.0542247	8.22992	96	9.24594e-13	1.20711e-12
ssl3044	-	probable ferredoxin, hydrogenase subunit	Soluble electron carriers*	Photosynthesis & carbon fixation	0.461107	0.0296861	15.5328	60	0	0
slr1239	pntA	pyridine nucleotide transhydrogenase alpha subunit	NAD(P)-metabolism	Other anabolic reactions/ auxiliary metabolism	0.466548	0.0250187	18.6479	276	0	0
sll0550	flv3	flavoprotein	Detoxification*	Photosynthesis & carbon fixation	0.479447	0.0217061	22.0881	96	0	0
sll1734	cupA	protein involved in low CO2-inducible, high affinity CO2 uptake	CO2 fixation	Photosynthesis & carbon fixation	0.489084	0.0390326	12.5301	96	0	0
sll1196	pfkA, pfkB1	phosphofructokinase	Glycolysis	Catabolism/ amphibolic pathways	0.529625	0.0681583	7.77051	60	1.20778e-10	1.49383e-10
sll1031	ccmM	carbon dioxide concentrating mechanism protein CcmM, putative carboxysome structural protein	CO2 fixation	Photosynthesis & carbon fixation	0.531075	0.0249753	21.264	96	0	0
slr2094	fbpI	fructose-1,6-/sedoheptulose-1,7-bisphosphatase	CO2 fixation	Photosynthesis & carbon fixation	0.558134	0.0193398	28.8594	96	0	0
sll0813	ctaC	cytochrome c oxidase subunit II	Respiratory terminal oxidases (RTO)	Photosynthesis & carbon fixation	0.654764	0.0417957	15.6658	60	0	0
slr0348	IspH, lytB	hypothetical protein	Terpenoid/isoprene biosynthesis*	Other anabolic reactions/ auxiliary metabolism	0.787592	0.0471951	16.688	60	0	0
slr0417	gyrA	DNA gyrase subunit A	DNA unwinding	Other anabolic reactions/ auxiliary metabolism	0.863056	0.0366246	23.5649	96	0	0
sll1621	type II prx, aphC, PrxII	AhpC/TSA family protein	SS-bond reduction	Other anabolic reactions/ auxiliary metabolism	0.922891	0.0242699	38.0262	96	0	0
sll0169	zipN, ftn2	cell division protein Ftn2 homolog	Cell division	Other anabolic reactions/ auxiliary metabolism	0.931731	0.134641	6.92014	60	3.42252e-09	4.17814e-09
slr1139	trxA	thioredoxin	SS-bond reduction	Other anabolic reactions/ auxiliary metabolism	0.934147	0.0350235	26.672	96	0	0
sll0209	aar	Acyl-ACP reductase	Hydrocarbon biosynthesis	Other anabolic reactions/ auxiliary metabolism	0.940491	0.0212694	44.2181	96	0	0
slr0076	sufD, sufB	hypothetical protein	Iron-sulphur cluster biosynthesis	Other anabolic reactions/ auxiliary metabolism	0.95396	0.0995078	9.58679	96	1.11022e-15	1.60555e-15
slr0075	ycf16, sufC	ABC transporter ATP-binding protein	Iron-sulphur cluster biosynthesis	Other anabolic reactions/ auxiliary metabolism	0.956509	0.0212266	45.0618	96	0	0
sll1626	lexA	LexA repressor	Regulatory functions	Other anabolic reactions/ auxiliary metabolism	0.963704	0.0207333	46.4809	60	0	0
slr0623	trxA	thioredoxin	SS-bond reduction	Other anabolic reactions/ auxiliary metabolism	1.06165	0.0406643	26.1077	60	0	0
slr1562	grxC, grx, grxB, grx1	glutaredoxin	SS-bond reduction	Other anabolic reactions/ auxiliary metabolism	1.06573	0.0648191	16.4417	96	0	0
slr0077	sufS, nifS	cysteine desulfurase	Iron-sulphur cluster biosynthesis	Other anabolic reactions/ auxiliary metabolism	1.22469	0.043493	28.1584	60	0	0
slr1379	cydA	quinol oxidase subunit I	Respiratory terminal oxidases (RTO)	Photosynthesis & carbon fixation	1.23244	0.0461971	26.6778	60	0	0
sll1356	glgP, glgY	glycogen phosphorylase	Carbohydrate metabolism*	Other anabolic reactions/ auxiliary metabolism	1.32984	0.0236797	56.1593	96	0	0
sll1521	flv1	flavoprotein	Detoxification*	Photosynthesis & carbon fixation	1.34499	0.0295512	45.514	96	0	0
sll0158	glgB	1,4-alpha-glucan branching enzyme	Carbohydrate metabolism	Other anabolic reactions/ auxiliary metabolism	1.4377	0.0189998	75.6689	96	0	0
sll1423	ntcA, ycf28	global nitrogen regulator	Regulatory functions	Other anabolic reactions/ auxiliary metabolism	1.44782	0.0254387	56.9139	96	0	0
sll0184	sigC	group2 RNA polymerase sigma factor SigC	RNA synthesis, modification, and DNA transcription	Other anabolic reactions/ auxiliary metabolism	1.47866	0.0271924	54.3776	96	0	0
slr0009	rbcL	ribulose bisphosphate carboxylase large subunit	CO2 fixation	Photosynthesis & carbon fixation	1.50065	0.0255641	58.7013	96	0	0
slr1289	icd	isocitrate dehydrogenase (NADP+)	TCA cycle	Catabolism/ amphibolic pathways	1.52317	0.0358592	42.4764	60	0	0
sll0306	sigB	RNA polymerase group 2 sigma factor	RNA synthesis, modification, and DNA transcription	Other anabolic reactions/ auxiliary metabolism	1.57057	0.160159	9.80629	60	4.4631e-14	5.9933e-14
slr0600	NTR, trxR	NADP-thioredoxin reductase	SS-bond reduction	Other anabolic reactions/ auxiliary metabolism	1.58882	0.0286625	55.432	96	0	0
sll0920	ppc	phosphoenolpyruvate carboxylase	Pyruvate and acetyl-CoA metabolism	Catabolism/ amphibolic pathways	1.69132	0.0271826	62.2207	96	0	0
slr2143	cefD	L-cysteine/cystine lyase	Iron-sulphur cluster biosynthesis	Other anabolic reactions/ auxiliary metabolism	1.84059	0.0465432	39.5459	96	0	0
slr1843	zwf	glucose 6-phosphate dehydrogenase	Pentose phosphate pathway	Catabolism/ amphibolic pathways	1.85239	0.0159447	116.176	96	0	0
slr1894	mrgA	probable DNA-binding stress protein	Nucleoproteins*	Other anabolic reactions/ auxiliary metabolism	2.1165	0.0311217	68.0074	96	0	0
slr0387	nifS	cysteine desulfurase NifS	Iron-sulphur cluster biosynthesis	Other anabolic reactions/ auxiliary metabolism	2.3457	0.0678981	34.5473	60	0	0
slr1963	ocp	water-soluble carotenoid protein	Photosystem II	Photosynthesis & carbon fixation	2.79882	0.0171274	163.412	96	0	0
slr0327	futB, hitB	iron(III) ABC transporter, permease protein	Fe-transport and binding	Other anabolic reactions/ auxiliary metabolism	3.07494	0.106091	28.9839	60	0	0
sll1878	futC	iron(III)-transport ATP-binding protein	Fe-transport and binding	Other anabolic reactions/ auxiliary metabolism	4.54326	0.038818	117.04	60	0	0
slr1295	futA1	iron transport system substrate-binding protein	Fe-transport and binding*	Other anabolic reactions/ auxiliary metabolism	4.67788	0.0323445	144.626	96	0	0
slr1392	feoB	ferrous iron transport protein B	Fe-transport and binding*	Other anabolic reactions/ auxiliary metabolism	4.98353	0.160258	31.0969	60	0	0
slr0513	futA2, idiA, futA	iron transport system substrate-binding protein, periplasmic protein	Fe-transport and binding*	Other anabolic reactions/ auxiliary metabolism	5.2395	0.0170434	307.421	60	0	0
sll0248	isiB	flavodoxin	Soluble electron carriers	Photosynthesis & carbon fixation	9.3581	0.214455	43.6367	96	0	0
sll1406	fhuA	ferrichrome-iron receptor	Fe-transport and binding*	Other anabolic reactions/ auxiliary metabolism	9.401	0.22597	41.603	93	0	0
sll0247	isiA	iron-stress chlorophyll-binding protein, homologous to psbC (CP43)	Photosystem I	Photosynthesis & carbon fixation	11.5289	0.169967	67.8304	60	0	0
Note: The WT data used in the comparison has been obtained from Vuorijoki et al. 2016 [5].

## Sheet: dSufRvsWT_noFe OD1
Statistics of the comparison of sufR deletion mutant to WT strain after short-term iron deprivation (-Fe)
Protein	Gene symbol	Protein name	Metabolic context / function	Functional cathegory	log2FC	SE	Tvalue	DF	pvalue	adj.pvalue
sll0088	sufR	hypothetical protein	Iron-sulphur cluster biosynthesis*	Other anabolic reactions/ auxiliary metabolism	-3.40327	0.183183	-18.5785	60	0	0
sll0741	nifJ, Pfo	pyruvate flavodoxin oxidoreductase	Soluble electron carriers*	Photosynthesis & carbon fixation	-0.353592	0.28679	-1.23293	60	0.222412	0.316768
sll0662	fed7	4Fe-4S type iron-sulfur protein	Soluble electron carriers*	Other anabolic reactions/ auxiliary metabolism	-0.223522	0.27343	-0.817476	60	0.416891	0.522503
slr1417	ycf57, iscA, sufA, iscA1	hypothetical protein YCF57	Iron-sulphur cluster biosynthesis*	Other anabolic reactions/ auxiliary metabolism	-0.216119	0.0326142	-6.62652	60	1.08071e-08	7.25622e-08
slr0342	petB	cytochrome b6	Cytochrome b6/f complex*	Photosynthesis & carbon fixation	-0.209783	0.0198617	-10.5622	96	0	0
slr1311	psbA2	photosystem II D1 protein	Photosystem II*	Photosynthesis & carbon fixation	-0.202953	0.0229587	-8.8399	60	1.8372e-12	1.91885e-11
slr1835	psaB	P700 apoprotein subunit Ib	Photosystem I*	Photosynthesis & carbon fixation	-0.193724	0.0300985	-6.43633	96	4.80838e-09	3.47683e-08
slr1890	bfrB	bacterioferritin	Fe-transport and binding*	Other anabolic reactions/ auxiliary metabolism	-0.165331	0.0734474	-2.25101	96	0.0266661	0.0513468
slr0009	rbcL	ribulose bisphosphate carboxylase large subunit	CO2 fixation	Photosynthesis & carbon fixation	-0.154019	0.0255641	-6.02481	96	3.11803e-08	1.83184e-07
sll1031	ccmM	carbon dioxide concentrating mechanism protein CcmM, putative carboxysome structural protein	CO2 fixation	Photosynthesis & carbon fixation	-0.138225	0.0249753	-5.53447	96	2.70473e-07	1.33813e-06
sll0813	ctaC	cytochrome c oxidase subunit II	Respiratory terminal oxidases (RTO)	Photosynthesis & carbon fixation	-0.132025	0.0417957	-3.15883	60	0.00248077	0.00610066
sll1341	bfrA	bacterioferritin	Fe-transport and binding*	Other anabolic reactions/ auxiliary metabolism	-0.11817	0.0562383	-2.10124	96	0.0382393	0.069125
sll0728	accA	acetyl-CoA carboxylase alpha subunit	FA-biosynthesis	Other anabolic reactions/ auxiliary metabolism	-0.105224	0.03948	-2.66525	96	0.00902616	0.0192832
sll1398	psb28, psbW, psb13	photosystem II reaction center 13 kDa protein	Photosystem II	Photosynthesis & carbon fixation	-0.104412	0.0461527	-2.26231	60	0.0273121	0.0513468
sll0542	acs	acetyl-coenzyme A synthetase	Pyruvate and acetyl-CoA metabolism	Catabolism/ amphibolic pathways	-0.097239	0.0286661	-3.39213	96	0.00100866	0.00270898
slr0653	sigA,rpoDI	principal RNA polymerase sigma factor SigA	RNA synthesis, modification, and DNA transcription	Other anabolic reactions/ auxiliary metabolism	-0.0896725	0.0399621	-2.24394	96	0.0271341	0.0513468
slr2094	fbpI	fructose-1,6-/sedoheptulose-1,7-bisphosphatase	CO2 fixation	Photosynthesis & carbon fixation	-0.0796061	0.0193398	-4.11618	96	8.1491e-05	0.000247102
slr0737	psaD	photosystem I subunit II	Photosystem I	Photosynthesis & carbon fixation	-0.0777524	0.0260516	-2.98455	60	0.00410413	0.00940947
slr1329	atpB	ATP synthase beta subunit	ATP synthase	Photosynthesis & carbon fixation	-0.0734051	0.0259006	-2.8341	96	0.00560231	0.0125385
sll1316	petC1	cytochrome b6-f complex iron-sulfur subunit (Rieske iron sulfur protein)	Cytochrome b6/f complex*	Photosynthesis & carbon fixation	-0.0714636	0.0366684	-1.94891	96	0.0542248	0.0961723
ssr3451	psbE	cytochrome b559 alpha subunit	Photosystem II*	Photosynthesis & carbon fixation	-0.0660712	0.0478187	-1.3817	60	0.172186	0.252899
slr0335	apcE	phycobilisome core-membrane linker polypeptide	Phycobilisome (PBS)	Photosynthesis & carbon fixation	-0.0637115	0.0123155	-5.17327	96	1.25773e-06	5.14029e-06
sll1734	cupA	protein involved in low CO2-inducible, high affinity CO2 uptake	CO2 fixation	Photosynthesis & carbon fixation	-0.0631727	0.0390326	-1.61846	96	0.108845	0.173413
sll0223	ndhB	NADH dehydrogenase subunit 2	NADH dehydrogenase	Photosynthesis & carbon fixation	-0.0593306	0.0877415	-0.676197	96	0.500541	0.588136
slr2082	ctaDII	cytochrome c oxidase subunit I	Respiratory terminal oxidases (RTO)*	Photosynthesis & carbon fixation	-0.0470294	0.0539447	-0.871808	96	0.385489	0.495035
sll1221	hoxF	diaphorase subunit of the bidirectional hydrogenase	Hydrogenase*	Other anabolic reactions/ auxiliary metabolism	-0.0452804	0.0524041	-0.864061	96	0.389708	0.495035
sll1525	prk	phosphoribulokinase	CO2 fixation	Photosynthesis & carbon fixation	-0.0419574	0.0413279	-1.01523	96	0.312547	0.422071
sll1423	ntcA, ycf28	global nitrogen regulator	Regulatory functions	Other anabolic reactions/ auxiliary metabolism	-0.0406103	0.0254387	-1.5964	96	0.113687	0.178109
sll0208	ado	aldehyde deformylating oxygenase	Hydrocarbon biosynthesis*	Other anabolic reactions/ auxiliary metabolism	-0.0402313	0.045803	-0.878354	96	0.381945	0.495035
slr1289	icd	isocitrate dehydrogenase (NADP+)	TCA cycle	Catabolism/ amphibolic pathways	-0.0382288	0.0358592	-1.06608	60	0.290659	0.40779
slr2067	apcA	allophycocyanin alpha subunit	Phycobilisome (PBS)	Photosynthesis & carbon fixation	-0.0348288	0.0104382	-3.33666	96	0.00120708	0.00315183
sll0427	psbO	photosystem II manganese-stabilizing polypeptide	Photosystem II	Photosynthesis & carbon fixation	-0.0207816	0.0154865	-1.34191	96	0.182789	0.264341
ssl0563	psaC	photosystem I subunit VII	Photosystem I*	Photosynthesis & carbon fixation	-0.0175898	0.098759	-0.178108	96	0.859013	0.875558
sll0550	flv3	flavoprotein	Detoxification*	Photosynthesis & carbon fixation	-0.0140657	0.0217061	-0.648004	96	0.518529	0.594411
slr1379	cydA	quinol oxidase subunit I	Respiratory terminal oxidases (RTO)	Photosynthesis & carbon fixation	-0.0096468	0.0461971	-0.208818	60	0.835297	0.862835
sll1621	type II prx, aphC, PrxII	AhpC/TSA family protein	SS-bond reduction	Other anabolic reactions/ auxiliary metabolism	-0.00409879	0.0242699	-0.168884	96	0.866243	0.875558
sll1578	cpcA	phycocyanin alpha subunit	Phycobilisome (PBS)	Photosynthesis & carbon fixation	-0.00406791	0.0793866	-0.0512418	96	0.959239	0.959239
slr1295	futA1	iron transport system substrate-binding protein	Fe-transport and binding*	Other anabolic reactions/ auxiliary metabolism	0.00819783	0.0323445	0.253453	96	0.80046	0.84543
sll0920	ppc	phosphoenolpyruvate carboxylase	Pyruvate and acetyl-CoA metabolism	Catabolism/ amphibolic pathways	0.00911838	0.0271826	0.335449	96	0.738018	0.797399
slr1139	trxA	thioredoxin	SS-bond reduction	Other anabolic reactions/ auxiliary metabolism	0.0188328	0.0350235	0.53772	96	0.592015	0.662493
slr2136	gcpE	GcpE protein homolog	Terpenoid/isoprene biosynthesis*	Other anabolic reactions/ auxiliary metabolism	0.0242365	0.0373978	0.648073	96	0.518485	0.594411
sll1226	hoxH	hydrogenase subunit of the bidirectional hydrogenase	Hydrogenase*	Other anabolic reactions/ auxiliary metabolism	0.0248155	0.0355905	0.697251	60	0.488339	0.588136
slr2033	rubA	membrane-associated rubredoxin, essential for photosystem I assembly	PSI-biogenesis*	Photosynthesis & carbon fixation	0.0263553	0.0542247	0.486039	96	0.628047	0.694546
sll0698	dspA, dfr, hik33, nblS	drug sensory protein A, low temperature sensor, two-component sensor histidine kinase	Drug and analog sensitivity	Other anabolic reactions/ auxiliary metabolism	0.0342244	0.0584797	0.585235	60	0.560584	0.634879
sll0247	isiA	iron-stress chlorophyll-binding protein, homologous to psbC (CP43)	Photosystem I	Photosynthesis & carbon fixation	0.0381389	0.169967	0.22439	60	0.823216	0.859803
sll1454	narB	ferredoxin-nitrate reductase	Glutamate family / Nitrogen assimilation*	Other anabolic reactions/ auxiliary metabolism	0.053529	0.0691577	0.774014	60	0.441962	0.546637
slr1894	mrgA	probable DNA-binding stress protein	Nucleoproteins*	Other anabolic reactions/ auxiliary metabolism	0.0554437	0.0311217	1.78151	96	0.0779909	0.135762
sll1406	fhuA	ferrichrome-iron receptor	Fe-transport and binding*	Other anabolic reactions/ auxiliary metabolism	0.0585398	0.22252	0.263077	93	0.793073	0.84543
sll0169	zipN, ftn2	cell division protein Ftn2 homolog	Cell division	Other anabolic reactions/ auxiliary metabolism	0.0622613	0.134641	0.462426	60	0.645448	0.70549
slr1562	grxC, grx, grxB, grx1	glutaredoxin	SS-bond reduction	Other anabolic reactions/ auxiliary metabolism	0.062398	0.0648191	0.962649	96	0.338142	0.447681
slr1643	petH	ferredoxin-NADP oxidoreductase	Soluble electron carriers*	Photosynthesis & carbon fixation	0.0648258	0.0273046	2.37417	96	0.0195787	0.0391574
slr0963	sir	ferredoxin-sulfite reductase	Serine family / Sulfur assimilation*	Other anabolic reactions/ auxiliary metabolism	0.0779284	0.0326223	2.38881	96	0.0188587	0.0385374
slr1511	fabH	3-oxoacyl-[acyl-carrier-protein] synthase III	FA-biosynthesis	Other anabolic reactions/ auxiliary metabolism	0.0784629	0.0468251	1.67566	96	0.0970592	0.162921
slr0348	IspH, lytB	hypothetical protein	Terpenoid/isoprene biosynthesis*	Other anabolic reactions/ auxiliary metabolism	0.0785467	0.0471951	1.6643	60	0.101267	0.167002
sll1626	lexA	LexA repressor	Regulatory functions	Other anabolic reactions/ auxiliary metabolism	0.0791181	0.0207333	3.81599	60	0.000323223	0.000893617
slr0600	NTR, trxR	NADP-thioredoxin reductase	SS-bond reduction	Other anabolic reactions/ auxiliary metabolism	0.0863899	0.0286625	3.01404	96	0.00329733	0.00774873
ssl2982	ycf61	probable DNA-directed RNA polymerase omega subunit	RNA synthesis, modification, and DNA transcription	Other anabolic reactions/ auxiliary metabolism	0.0923592	0.0208773	4.42391	276	1.39627e-05	4.86109e-05
slr0513	futA2, idiA, futA	iron transport system substrate-binding protein, periplasmic protein	Fe-transport and binding*	Other anabolic reactions/ auxiliary metabolism	0.0966262	0.0170434	5.66942	60	4.34785e-07	2.04349e-06
sll0567	fur	ferric uptake regulation protein	Regulatory functions*	Other anabolic reactions/ auxiliary metabolism	0.104757	0.071682	1.46141	60	0.14912	0.229791
sll1878	futC	iron(III)-transport ATP-binding protein	Fe-transport and binding	Other anabolic reactions/ auxiliary metabolism	0.108209	0.038818	2.78761	60	0.00710135	0.0155239
sll0158	glgB	1,4-alpha-glucan branching enzyme	Carbohydrate metabolism	Other anabolic reactions/ auxiliary metabolism	0.113585	0.0189998	5.97821	96	3.84141e-08	2.12407e-07
slr1392	feoB	ferrous iron transport protein B	Fe-transport and binding*	Other anabolic reactions/ auxiliary metabolism	0.116108	0.160258	0.724505	60	0.471572	0.575685
sll1356	glgP, glgY	glycogen phosphorylase	Carbohydrate metabolism*	Other anabolic reactions/ auxiliary metabolism	0.121162	0.0236797	5.1167	96	1.59261e-06	6.23771e-06
sll1057	trxM2	thioredoxin M	SS-bond reduction	Other anabolic reactions/ auxiliary metabolism	0.127456	0.0582735	2.18721	60	0.0326355	0.0601517
sll1625	sdhB	succinate dehydrogenase iron- sulphur protein subunit	TCA cycle*	Catabolism/ amphibolic pathways	0.128013	0.0412797	3.10112	96	0.00253112	0.00610066
ssl3044	-	probable ferredoxin, hydrogenase subunit	Soluble electron carriers*	Photosynthesis & carbon fixation	0.129987	0.0296861	4.37872	60	4.8581e-05	0.000157469
sll0209	aar	Acyl-ACP reductase	Hydrocarbon biosynthesis	Other anabolic reactions/ auxiliary metabolism	0.131456	0.0212694	6.18054	96	1.54543e-08	9.68471e-08
slr0417	gyrA	DNA gyrase subunit A	DNA unwinding	Other anabolic reactions/ auxiliary metabolism	0.139001	0.0366246	3.79529	96	0.000258156	0.000735354
sll1223	hoxU	diaphorase subunit of the bidirectional hydrogenase	Hydrogenase*	Other anabolic reactions/ auxiliary metabolism	0.143589	0.140233	1.02393	60	0.309978	0.422071
sll0248	isiB	flavodoxin	Soluble electron carriers	Photosynthesis & carbon fixation	0.14519	0.214455	0.67702	96	0.500021	0.588136
sll0184	sigC	group2 RNA polymerase sigma factor SigC	RNA synthesis, modification, and DNA transcription	Other anabolic reactions/ auxiliary metabolism	0.146026	0.0271924	5.37009	96	5.47725e-07	2.45172e-06
slr0327	futB, hitB	iron(III) ABC transporter, permease protein	Fe-transport and binding	Other anabolic reactions/ auxiliary metabolism	0.147663	0.106091	1.39185	60	0.169107	0.252319
slr1302	cupB	protein involved in constitutive low affinity CO2 uptake	Other	Photosynthesis & carbon fixation	0.154393	0.037667	4.0989	96	8.68387e-05	0.000255089
slr1843	zwf	glucose 6-phosphate dehydrogenase	Pentose phosphate pathway	Catabolism/ amphibolic pathways	0.164497	0.0159447	10.3167	96	0	0
slr0387	nifS	cysteine desulfurase NifS	Iron-sulphur cluster biosynthesis	Other anabolic reactions/ auxiliary metabolism	0.170105	0.0678981	2.5053	60	0.0149671	0.0312646
sll1382	petF, fdx	ferredoxin, petF-like protein	Soluble electron carriers*	Photosynthesis & carbon fixation	0.17196	0.120489	1.42718	60	0.158711	0.240626
sll0823	sdhB	probable succinate dehydrogenase iron-sulfur protein	TCA cycle*	Catabolism/ amphibolic pathways	0.172965	0.170454	1.01473	60	0.314308	0.422071
slr1239	pntA	pyridine nucleotide transhydrogenase alpha subunit	NAD(P)-metabolism	Other anabolic reactions/ auxiliary metabolism	0.175775	0.0250187	7.02574	276	1.6644e-11	1.56454e-10
slr0150	petF, fdx	ferredoxin, petF-like protein	Soluble electron carriers*	Photosynthesis & carbon fixation	0.180573	0.105414	1.71299	60	0.0918782	0.157028
slr0665	acnB	aconitate hydratase	TCA cycle*	Catabolism/ amphibolic pathways	0.183869	0.0301965	6.08907	60	8.71847e-08	4.55298e-07
sll1521	flv1	flavoprotein	Detoxification*	Photosynthesis & carbon fixation	0.208993	0.0295512	7.07224	96	2.46545e-10	1.93127e-09
sll1196	pfkA, pfkB1	phosphofructokinase	Glycolysis	Catabolism/ amphibolic pathways	0.22025	0.0681583	3.23145	60	0.00200154	0.00508498
slr1963	ocp	water-soluble carotenoid protein	Photosystem II	Photosynthesis & carbon fixation	0.225831	0.0171274	13.1854	96	0	0
slr2143	cefD	L-cysteine/cystine lyase	Iron-sulphur cluster biosynthesis	Other anabolic reactions/ auxiliary metabolism	0.226804	0.0465432	4.87298	96	4.33628e-06	1.63044e-05
sll0849	psbD	photosystem II reaction center D2 protein	Photosystem II*	Photosynthesis & carbon fixation	0.259134	0.0581291	4.45791	96	2.24448e-05	7.53503e-05
sll0306	sigB	RNA polymerase group 2 sigma factor	RNA synthesis, modification, and DNA transcription	Other anabolic reactions/ auxiliary metabolism	0.263521	0.160159	1.64536	60	0.105124	0.170373
slr0148	fdx	hypothetical protein	Soluble electron carriers*	Other anabolic reactions/ auxiliary metabolism	0.285303	0.0285595	9.98977	96	0	0
slr0623	trxA	thioredoxin	SS-bond reduction	Other anabolic reactions/ auxiliary metabolism	0.317925	0.0406643	7.81828	60	1.00092e-10	8.55335e-10
sll0520	ndhI	NADH dehydrogenase subunit NdhI	NADH dehydrogenase*	Photosynthesis & carbon fixation	0.332307	0.0632934	5.25026	96	9.10244e-07	3.88922e-06
slr0074	ycf24, sufB	ABC transporter subunit	Iron-sulphur cluster biosynthesis	Other anabolic reactions/ auxiliary metabolism	0.382746	0.0820826	4.66294	96	1.00657e-05	3.63915e-05
slr0076	sufD, sufB	hypothetical protein	Iron-sulphur cluster biosynthesis	Other anabolic reactions/ auxiliary metabolism	0.412551	0.0995078	4.14592	96	7.30208e-05	0.000228798
slr0075	ycf16, sufC	ABC transporter ATP-binding protein	Iron-sulphur cluster biosynthesis	Other anabolic reactions/ auxiliary metabolism	0.496377	0.0212266	23.3847	96	0	0
slr0077	sufS, nifS	cysteine desulfurase	Iron-sulphur cluster biosynthesis	Other anabolic reactions/ auxiliary metabolism	0.555496	0.043493	12.7721	60	0	0
sll1831	glcF	glycolate oxidase subunit, (Fe-S)protein	Glycolate pathway*	Catabolism/ amphibolic pathways	1.30627	0.135942	9.60907	60	9.4591e-14	1.11144e-12
Note: The WT data used in the comparison has been obtained from Vuorijoki et al. 2016 [5].

## Sheet: dSufRvsWT_long starvation
Statistics of the comparison of sufR deletion mutant to WT strain after long term iron deprivation (-Fe 12 d)
Protein	Gene symbol	Protein name	Metabolic context / function	Functional cathegory	log2FC	SE	Tvalue	DF	pvalue	adj.pvalue
sll0088	sufR	hypothetical protein	Iron-sulphur cluster biosynthesis*	Other anabolic reactions/ auxiliary metabolism	-3.44765	0.183183	-18.8208	60	0	0
sll1578	cpcA	phycocyanin alpha subunit	Phycobilisome (PBS)	Photosynthesis & carbon fixation	-0.882584	0.0793866	-11.1175	96	0	0
ssr3451	psbE	cytochrome b559 alpha subunit	Photosystem II*	Photosynthesis & carbon fixation	-0.787684	0.0478187	-16.4723	60	0	0
sll0427	psbO	photosystem II manganese-stabilizing polypeptide	Photosystem II	Photosynthesis & carbon fixation	-0.745357	0.0154865	-48.1293	96	0	0
sll0849	psbD	photosystem II reaction center D2 protein	Photosystem II*	Photosynthesis & carbon fixation	-0.713793	0.0581291	-12.2794	96	0	0
sll0662	fed7	4Fe-4S type iron-sulfur protein	Soluble electron carriers*	Other anabolic reactions/ auxiliary metabolism	-0.681897	0.27343	-2.49387	60	0.0154097	0.0229923
slr1311	psbA2	photosystem II D1 protein	Photosystem II*	Photosynthesis & carbon fixation	-0.647366	0.0229587	-28.197	60	0	0
slr1890	bfrB	bacterioferritin	Fe-transport and binding*	Other anabolic reactions/ auxiliary metabolism	-0.623824	0.0734474	-8.49348	96	2.54019e-13	9.94908e-13
sll0248	isiB	flavodoxin	Soluble electron carriers	Photosynthesis & carbon fixation	-0.540711	0.214455	-2.52133	96	0.0133385	0.0202229
sll1382	petF, fdx	ferredoxin, petF-like protein	Soluble electron carriers*	Photosynthesis & carbon fixation	-0.503153	0.120489	-4.17593	60	9.75285e-05	0.000190993
slr0342	petB	cytochrome b6	Cytochrome b6/f complex*	Photosynthesis & carbon fixation	-0.47211	0.0198617	-23.7699	96	0	0
sll1316	petC1	cytochrome b6-f complex iron-sulfur subunit (Rieske iron sulfur protein)	Cytochrome b6/f complex*	Photosynthesis & carbon fixation	-0.438698	0.0366684	-11.9639	96	0	0
slr0335	apcE	phycobilisome core-membrane linker polypeptide	Phycobilisome (PBS)	Photosynthesis & carbon fixation	-0.428629	0.0123155	-34.804	96	0	0
slr2067	apcA	allophycocyanin alpha subunit	Phycobilisome (PBS)	Photosynthesis & carbon fixation	-0.422142	0.0104382	-40.442	96	0	0
sll1525	prk	phosphoribulokinase	CO2 fixation	Photosynthesis & carbon fixation	-0.419647	0.0413279	-10.1541	96	0	0
sll0169	zipN, ftn2	cell division protein Ftn2 homolog	Cell division	Other anabolic reactions/ auxiliary metabolism	-0.412959	0.134641	-3.06712	60	0.00323996	0.0053431
slr1392	feoB	ferrous iron transport protein B	Fe-transport and binding*	Other anabolic reactions/ auxiliary metabolism	-0.380302	0.160258	-2.37306	60	0.0208621	0.0306412
slr0653	sigA,rpoDI	principal RNA polymerase sigma factor SigA	RNA synthesis, modification, and DNA transcription	Other anabolic reactions/ auxiliary metabolism	-0.374	0.0399621	-9.35887	96	3.55271e-15	1.66978e-14
sll1341	bfrA	bacterioferritin	Fe-transport and binding*	Other anabolic reactions/ auxiliary metabolism	-0.360018	0.0562383	-6.40165	96	5.63879e-09	1.70983e-08
slr1329	atpB	ATP synthase beta subunit	ATP synthase	Photosynthesis & carbon fixation	-0.327845	0.0259006	-12.6578	96	0	0
sll0728	accA	acetyl-CoA carboxylase alpha subunit	FA-biosynthesis	Other anabolic reactions/ auxiliary metabolism	-0.325982	0.03948	-8.2569	96	8.10019e-13	3.04567e-12
slr1511	fabH	3-oxoacyl-[acyl-carrier-protein] synthase III	FA-biosynthesis	Other anabolic reactions/ auxiliary metabolism	-0.312171	0.0468251	-6.66675	96	1.65591e-09	5.18851e-09
slr1295	futA1	iron transport system substrate-binding protein	Fe-transport and binding*	Other anabolic reactions/ auxiliary metabolism	-0.31063	0.0323445	-9.60378	96	1.11022e-15	5.79783e-15
slr1562	grxC, grx, grxB, grx1	glutaredoxin	SS-bond reduction	Other anabolic reactions/ auxiliary metabolism	-0.310074	0.0648191	-4.78369	96	6.21824e-06	1.49876e-05
sll0247	isiA	iron-stress chlorophyll-binding protein, homologous to psbC (CP43)	Photosystem I	Photosynthesis & carbon fixation	-0.306596	0.169967	-1.80386	60	0.0762744	0.102426
slr2033	rubA	membrane-associated rubredoxin, essential for photosystem I assembly	PSI-biogenesis*	Photosynthesis & carbon fixation	-0.29555	0.0542247	-5.45048	96	3.88378e-07	9.86689e-07
sll1398	psb28, psbW, psb13	photosystem II reaction center 13 kDa protein	Photosystem II	Photosynthesis & carbon fixation	-0.290463	0.0461527	-6.29354	60	3.9527e-08	1.0928e-07
sll0920	ppc	phosphoenolpyruvate carboxylase	Pyruvate and acetyl-CoA metabolism	Catabolism/ amphibolic pathways	-0.257696	0.0271826	-9.48019	96	1.9984e-15	9.88683e-15
slr1139	trxA	thioredoxin	SS-bond reduction	Other anabolic reactions/ auxiliary metabolism	-0.255571	0.0350235	-7.29712	96	8.45737e-11	3.05766e-10
sll0542	acs	acetyl-coenzyme A synthetase	Pyruvate and acetyl-CoA metabolism	Catabolism/ amphibolic pathways	-0.248995	0.0286661	-8.68603	96	9.85878e-14	4.02924e-13
sll0813	ctaC	cytochrome c oxidase subunit II	Respiratory terminal oxidases (RTO)	Photosynthesis & carbon fixation	-0.244153	0.0417957	-5.84159	60	2.25586e-07	5.8903e-07
slr2082	ctaDII	cytochrome c oxidase subunit I	Respiratory terminal oxidases (RTO)*	Photosynthesis & carbon fixation	-0.233187	0.0539447	-4.32271	96	3.76554e-05	8.04456e-05
sll0223	ndhB	NADH dehydrogenase subunit 2	NADH dehydrogenase	Photosynthesis & carbon fixation	-0.199786	0.0877415	-2.27698	96	0.0250073	0.0361644
sll0208	ado	aldehyde deformylating oxygenase	Hydrocarbon biosynthesis*	Other anabolic reactions/ auxiliary metabolism	-0.198873	0.045803	-4.34192	96	3.50065e-05	7.65258e-05
slr1379	cydA	quinol oxidase subunit I	Respiratory terminal oxidases (RTO)	Photosynthesis & carbon fixation	-0.188253	0.0461971	-4.07499	60	0.000137189	0.000257916
sll1057	trxM2	thioredoxin M	SS-bond reduction	Other anabolic reactions/ auxiliary metabolism	-0.177065	0.0582735	-3.03852	60	0.00351796	0.00570152
sll1356	glgP, glgY	glycogen phosphorylase	Carbohydrate metabolism*	Other anabolic reactions/ auxiliary metabolism	-0.164053	0.0236797	-6.928	96	4.87309e-10	1.57955e-09
slr0074	ycf24, sufB	ABC transporter subunit	Iron-sulphur cluster biosynthesis	Other anabolic reactions/ auxiliary metabolism	-0.163238	0.0820826	-1.9887	96	0.0495813	0.0695618
slr0417	gyrA	DNA gyrase subunit A	DNA unwinding	Other anabolic reactions/ auxiliary metabolism	-0.157123	0.0366246	-4.29009	96	4.26021e-05	8.70564e-05
slr1302	cupB	protein involved in constitutive low affinity CO2 uptake	Other	Photosynthesis & carbon fixation	-0.154202	0.037667	-4.09383	96	8.84716e-05	0.000176943
slr0348	IspH, lytB	hypothetical protein	Terpenoid/isoprene biosynthesis*	Other anabolic reactions/ auxiliary metabolism	-0.149771	0.0471951	-3.17345	60	0.00237636	0.0039889
slr0665	acnB	aconitate hydratase	TCA cycle*	Catabolism/ amphibolic pathways	-0.147161	0.0301965	-4.87344	60	8.38347e-06	1.97012e-05
slr2094	fbpI	fructose-1,6-/sedoheptulose-1,7-bisphosphatase	CO2 fixation	Photosynthesis & carbon fixation	-0.138733	0.0193398	-7.17344	96	1.52502e-10	5.1197e-10
slr1239	pntA	pyridine nucleotide transhydrogenase alpha subunit	NAD(P)-metabolism	Other anabolic reactions/ auxiliary metabolism	-0.112988	0.0250187	-4.51613	276	9.34134e-06	2.14167e-05
sll0306	sigB	RNA polymerase group 2 sigma factor	RNA synthesis, modification, and DNA transcription	Other anabolic reactions/ auxiliary metabolism	-0.100742	0.160159	-0.629008	60	0.531731	0.588032
slr1643	petH	ferredoxin-NADP oxidoreductase	Soluble electron carriers*	Photosynthesis & carbon fixation	-0.0880225	0.0273046	-3.22372	96	0.00172944	0.00295577
slr0623	trxA	thioredoxin	SS-bond reduction	Other anabolic reactions/ auxiliary metabolism	-0.0674997	0.0406643	-1.65992	60	0.102148	0.13336
sll1196	pfkA, pfkB1	phosphofructokinase	Glycolysis	Catabolism/ amphibolic pathways	-0.0642774	0.0681583	-0.94306	60	0.349432	0.405514
sll0184	sigC	group2 RNA polymerase sigma factor SigC	RNA synthesis, modification, and DNA transcription	Other anabolic reactions/ auxiliary metabolism	-0.0595945	0.0271924	-2.19158	96	0.0308283	0.0439069
sll0698	dspA, dfr, hik33, nblS	drug sensory protein A, low temperature sensor, two-component sensor histidine kinase	Drug and analog sensitivity	Other anabolic reactions/ auxiliary metabolism	-0.0517145	0.0584797	-0.884314	60	0.380057	0.430426
sll1423	ntcA, ycf28	global nitrogen regulator	Regulatory functions	Other anabolic reactions/ auxiliary metabolism	-0.0459072	0.0254387	-1.80462	96	0.0742693	0.101178
slr1417	ycf57, iscA, sufA, iscA1	hypothetical protein YCF57	Iron-sulphur cluster biosynthesis*	Other anabolic reactions/ auxiliary metabolism	-0.0368228	0.0326142	-1.12904	60	0.263374	0.3174
sll0823	sdhB	probable succinate dehydrogenase iron-sulfur protein	TCA cycle*	Catabolism/ amphibolic pathways	-0.0366868	0.170454	-0.215229	60	0.830318	0.845124
slr1894	mrgA	probable DNA-binding stress protein	Nucleoproteins*	Other anabolic reactions/ auxiliary metabolism	-0.0346011	0.0311217	-1.1118	96	0.269	0.320076
slr0963	sir	ferredoxin-sulfite reductase	Serine family / Sulfur assimilation*	Other anabolic reactions/ auxiliary metabolism	-0.0337557	0.0326223	-1.03474	96	0.303389	0.356482
sll1406	fhuA	ferrichrome-iron receptor	Fe-transport and binding*	Other anabolic reactions/ auxiliary metabolism	-0.0295716	0.22252	-0.132894	93	0.894564	0.894564
slr1963	ocp	water-soluble carotenoid protein	Photosystem II	Photosynthesis & carbon fixation	-0.0278226	0.0171274	-1.62445	96	0.107559	0.138501
sll0158	glgB	1,4-alpha-glucan branching enzyme	Carbohydrate metabolism	Other anabolic reactions/ auxiliary metabolism	-0.02204	0.0189998	-1.16001	96	0.248922	0.303879
sll1626	lexA	LexA repressor	Regulatory functions	Other anabolic reactions/ auxiliary metabolism	-0.0180425	0.0207333	-0.870219	60	0.387649	0.433798
slr2136	gcpE	GcpE protein homolog	Terpenoid/isoprene biosynthesis*	Other anabolic reactions/ auxiliary metabolism	-0.0176136	0.0373978	-0.47098	96	0.638724	0.667274
slr0600	NTR, trxR	NADP-thioredoxin reductase	SS-bond reduction	Other anabolic reactions/ auxiliary metabolism	-0.0134932	0.0286625	-0.470761	96	0.638879	0.667274
slr1843	zwf	glucose 6-phosphate dehydrogenase	Pentose phosphate pathway	Catabolism/ amphibolic pathways	-0.00914771	0.0159447	-0.573715	96	0.567502	0.620293
slr1289	icd	isocitrate dehydrogenase (NADP+)	TCA cycle	Catabolism/ amphibolic pathways	-0.00744947	0.0358592	-0.207742	60	0.836134	0.845124
sll0550	flv3	flavoprotein	Detoxification*	Photosynthesis & carbon fixation	-0.00654507	0.0217061	-0.301531	96	0.763662	0.788837
sll1621	type II prx, aphC, PrxII	AhpC/TSA family protein	SS-bond reduction	Other anabolic reactions/ auxiliary metabolism	0.0115619	0.0242699	0.476388	96	0.63488	0.667274
ssl2982	ycf61	probable DNA-directed RNA polymerase omega subunit	RNA synthesis, modification, and DNA transcription	Other anabolic reactions/ auxiliary metabolism	0.0193652	0.0208773	0.927575	276	0.354438	0.406308
ssl3044	-	probable ferredoxin, hydrogenase subunit	Soluble electron carriers*	Photosynthesis & carbon fixation	0.0378337	0.0296861	1.27446	60	0.207416	0.259961
slr0009	rbcL	ribulose bisphosphate carboxylase large subunit	CO2 fixation	Photosynthesis & carbon fixation	0.0503481	0.0255641	1.96948	96	0.0517802	0.0715786
sll0209	aar	Acyl-ACP reductase	Hydrocarbon biosynthesis	Other anabolic reactions/ auxiliary metabolism	0.0612338	0.0212694	2.87896	96	0.00491905	0.00783712
sll1734	cupA	protein involved in low CO2-inducible, high affinity CO2 uptake	CO2 fixation	Photosynthesis & carbon fixation	0.0617015	0.0390326	1.58077	96	0.11722	0.148901
slr0387	nifS	cysteine desulfurase NifS	Iron-sulphur cluster biosynthesis	Other anabolic reactions/ auxiliary metabolism	0.0814051	0.0678981	1.19893	60	0.235269	0.290991
slr2143	cefD	L-cysteine/cystine lyase	Iron-sulphur cluster biosynthesis	Other anabolic reactions/ auxiliary metabolism	0.0830695	0.0465432	1.78478	96	0.0774556	0.102547
slr0513	futA2, idiA, futA	iron transport system substrate-binding protein, periplasmic protein	Fe-transport and binding*	Other anabolic reactions/ auxiliary metabolism	0.132124	0.0170434	7.75218	60	1.29806e-10	4.51919e-10
sll0741	nifJ, Pfo	pyruvate flavodoxin oxidoreductase	Soluble electron carriers*	Photosynthesis & carbon fixation	0.144616	0.28679	0.504256	60	0.615928	0.665486
sll1521	flv1	flavoprotein	Detoxification*	Photosynthesis & carbon fixation	0.147793	0.0295512	5.00126	96	2.56762e-06	6.35147e-06
sll1625	sdhB	succinate dehydrogenase iron- sulphur protein subunit	TCA cycle*	Catabolism/ amphibolic pathways	0.155804	0.0412797	3.77434	96	0.000277771	0.000511971
sll1031	ccmM	carbon dioxide concentrating mechanism protein CcmM, putative carboxysome structural protein	CO2 fixation	Photosynthesis & carbon fixation	0.156374	0.0249753	6.26113	96	1.07181e-08	3.05303e-08
slr0737	psaD	photosystem I subunit II	Photosystem I	Photosynthesis & carbon fixation	0.162237	0.0260516	6.22752	60	5.10546e-08	1.37118e-07
sll0567	fur	ferric uptake regulation protein	Regulatory functions*	Other anabolic reactions/ auxiliary metabolism	0.195069	0.071682	2.72131	60	0.00849723	0.0130941
sll1226	hoxH	hydrogenase subunit of the bidirectional hydrogenase	Hydrogenase*	Other anabolic reactions/ auxiliary metabolism	0.236597	0.0355905	6.64776	60	9.94631e-09	2.92173e-08
slr1835	psaB	P700 apoprotein subunit Ib	Photosystem I*	Photosynthesis & carbon fixation	0.26315	0.0300985	8.74294	96	7.43849e-14	3.17827e-13
slr0150	petF, fdx	ferredoxin, petF-like protein	Soluble electron carriers*	Photosynthesis & carbon fixation	0.287837	0.105414	2.73054	60	0.00828883	0.0129858
slr0148	fdx	hypothetical protein	Soluble electron carriers*	Other anabolic reactions/ auxiliary metabolism	0.298819	0.0285595	10.463	96	0	0
sll1454	narB	ferredoxin-nitrate reductase	Glutamate family / Nitrogen assimilation*	Other anabolic reactions/ auxiliary metabolism	0.315185	0.0691577	4.55748	60	2.59746e-05	5.81336e-05
slr0076	sufD, sufB	hypothetical protein	Iron-sulphur cluster biosynthesis	Other anabolic reactions/ auxiliary metabolism	0.324855	0.0995078	3.26462	96	0.00151974	0.00264547
ssl0563	psaC	photosystem I subunit VII	Photosystem I*	Photosynthesis & carbon fixation	0.328054	0.098759	3.32176	96	0.00126634	0.00224596
slr0075	ycf16, sufC	ABC transporter ATP-binding protein	Iron-sulphur cluster biosynthesis	Other anabolic reactions/ auxiliary metabolism	0.428026	0.0212266	20.1646	96	0	0
slr0327	futB, hitB	iron(III) ABC transporter, permease protein	Fe-transport and binding	Other anabolic reactions/ auxiliary metabolism	0.434636	0.106091	4.09681	60	0.000127477	0.000244548
sll1223	hoxU	diaphorase subunit of the bidirectional hydrogenase	Hydrogenase*	Other anabolic reactions/ auxiliary metabolism	0.490618	0.140233	3.49859	60	0.000887803	0.00160487
sll1878	futC	iron(III)-transport ATP-binding protein	Fe-transport and binding	Other anabolic reactions/ auxiliary metabolism	0.510373	0.038818	13.1478	60	0	0
slr0077	sufS, nifS	cysteine desulfurase	Iron-sulphur cluster biosynthesis	Other anabolic reactions/ auxiliary metabolism	0.56024	0.043493	12.8812	60	0	0
sll0520	ndhI	NADH dehydrogenase subunit NdhI	NADH dehydrogenase*	Photosynthesis & carbon fixation	0.590254	0.0632934	9.32568	96	4.21885e-15	1.88844e-14
sll1831	glcF	glycolate oxidase subunit, (Fe-S)protein	Glycolate pathway*	Catabolism/ amphibolic pathways	0.60137	0.135942	4.42374	60	4.15354e-05	8.67629e-05
sll1221	hoxF	diaphorase subunit of the bidirectional hydrogenase	Hydrogenase*	Other anabolic reactions/ auxiliary metabolism	0.92742	0.0524041	17.6974	96	0	0
Note: The WT data used in the comparison has been obtained from Vuorijoki et al. 2016 [5].
